# Supplementary material for: KRASG12D mutation promotes pancreatic tumorigenesis by suppressing sirtuin three via the guanine nucleotide exchange factor RCC1
Source: J Biol Chem. 2025 Dec 13;302(2):111057. doi: 10.1016/j.jbc.2025.111057 (PMC12804135; doi:10.1016/j.jbc.2025.111057)
Supplement: Table S3 [file mmc2.xlsx]

## Sheet: Peptide identification
Supplementary Table S3A: identification of SIRT3 promoter binding peptides by LC-MS/MS
Sequence	Length	Missed cleavages	Mass	Proteins	Leading razor protein	Start position	End position	Gene names	Protein names	Unique (Groups)	Charges	PEP	Score	PSM HPNE_Off	PSM HPNE_On	Intensity	Intensity HPNE_Off	Intensity HPNE_On
YGQQGSGSGQSPSR	14	0	1394.62	Q86YZ3	Q86YZ3	649	662	HRNR	Hornerin	yes	2	3.5765e-76	235.01	1	1	13297000	2426200	10871000
HGSSSGSSSSYGQHGSGSR	19	0	1807.75	Q86YZ3	Q86YZ3	973	991	HRNR	Hornerin	yes	3;4	1.2937e-48	202.96	2	2	36964000	10041000	26923000
QGSGSGQSPGHGQR	14	0	1338.6	Q86YZ3	Q86YZ3	1118	1131	HRNR	Hornerin	yes	2;3	7.7759e-19	199.09	2	2	39112000	12868000	26244000
LLVVYPWTQR	10	0	1273.72	P68871;F8W6P5;A0A2R8Y7R2;A0A2R8Y7X9;P69892;P69891;P02100;P02042;E9PEW8;E9PFT6	P68871	32	41	HBB;HBG2;HBG1;HBE1;HBD	Hemoglobin subunit beta;LVV-hemorphin-7;Spinorphin;Hemoglobin subunit gamma-2;Hemoglobin subunit gamma-1;Hemoglobin subunit epsilon;Hemoglobin subunit delta	no	2	2.6889e-12	179.89	1	1	70014000	48026000	21988000
HGSGSGQSPSPSR	13	0	1239.56	Q86YZ3	Q86YZ3	533	545	HRNR	Hornerin	yes	2;3	3.3247e-18	175.15	1	2	8665000	1833400	6831600
KAVGGLGK	8	1	728.454	P81605	P81605	75	82	DCD	Dermcidin;Survival-promoting peptide;DCD-1	yes	2	5.1699e-05	162.31	1	1	55397000	18486000	36911000
LSEELSGGR	9	0	946.472	P61158;B4DXW1;Q9P1U1	P61158	349	357	ACTR3;ACTR3B	Actin-related protein 3;Actin-related protein 3B	yes	2	1.2246e-07	160.52	1		7351100	7351100	0
SLSVAR	6	0	631.365	J3KMZ7;Q9H0H0	J3KMZ7	1065	1070	INTS2	Integrator complex subunit 2	yes	1	0.0087173	160.1	1		5107700	5107700	0
ATVQQLEGR	9	0	1000.53	Q01469	Q01469	2	10	FABP5	Fatty acid-binding protein, epidermal	yes	2	4.7785e-06	143.61	1	1	27599000	7023600	20575000
QLIVGVNK	8	0	869.533	A0A7I2V5N4;Q5VTE0;P68104;A0A7I2V3H3;A0A087WV01;A0A7I2V659;A0A087WVQ9;A0A2U3TZH3;Q05639;A0A2R8Y488	A0A7I2V5N4	147	154	EEF1A1P5;EEF1A1;EEF1A2	Putative elongation factor 1-alpha-like 3;Elongation factor 1-alpha 1;Elongation factor 1-alpha;Elongation factor 1-alpha 2	yes	2	0.0028465	139.27	1		102470000	102470000	0
LVTDLTK	7	0	788.464	A0A0C4DGB6;P02768;H0YA55;D6RHD5;B7WNR0;C9JKR2	A0A0C4DGB6	258	264	ALB	Serum albumin	yes	2	0.016064	138.85	1		26431000	26431000	0
STLEAETR	8	0	905.445	P15924	P15924	1841	1848	DSP	Desmoplakin	yes	2	0.0021073	130.77	1	1	10668000	1356200	9312200
RSEPIYNSR	9	1	1120.56	Q5T749	Q5T749	300	308	KPRP	Keratinocyte proline-rich protein	yes	2;3	8.2918e-05	130.66		2	14859000	0	14859000
VGVNGFGR	8	0	804.424	P04406	P04406	6	13	GAPDH	Glyceraldehyde-3-phosphate dehydrogenase	yes	2	0.002101	129.96		1	8439700	0	8439700
NLSEAQLR	8	0	929.493	Q9NZT1	Q9NZT1	43	50	CALML5	Calmodulin-like protein 5	yes	2	0.0031511	124.34		1	11051000	0	11051000
VGDQAQR	7	0	772.383	P61158	P61158	43	49	ACTR3	Actin-related protein 3	yes	2	0.024164	122.15		1	1260800	0	1260800
GITEQQK	7	0	802.418	P13010	P13010	196	202	XRCC5	X-ray repair cross-complementing protein 5	yes	2	0.024164	122.15		1	4297300	0	4297300
IGGIGTVPVGR	11	0	1024.6	A0A7I2V5N4;Q5VTE0;P68104;A0A7I2V3H3;A0A7I2V659;A0A087WVQ9;A0A2U3TZH3;Q05639	A0A7I2V5N4	256	266	EEF1A1P5;EEF1A1;EEF1A2	Putative elongation factor 1-alpha-like 3;Elongation factor 1-alpha 1;Elongation factor 1-alpha 2	yes	2	9.6065e-08	122.13	1	1	306840000	112340000	194500000
AAAAAAALQAK	11	0	955.545	P36578;H3BM89;H3BU31	P36578	354	364	RPL4	60S ribosomal protein L4	yes	2	1.0957e-07	121.62	1	1	15302000	8209100	7093100
VQEQELTR	8	0	1001.51	P15924	P15924	1530	1537	DSP	Desmoplakin	yes	2	0.006975	119.27		1	7447800	0	7447800
LLQSGNSDVVR	11	0	1186.63	Q13835	Q13835	603	613	PKP1	Plakophilin-1	yes	2	1.9966e-07	118.18		1	3397500	0	3397500
SSLLEKGLDGAK	12	1	1216.67	P81605	P81605	63	74	DCD	Dermcidin;Survival-promoting peptide;DCD-1	yes	2	8.1998e-08	117.7	1	1	9832300	5170700	4661500
YGQHGSGSR	9	0	947.421	Q86YZ3	Q86YZ3	283	291	HRNR	Hornerin	yes	2	0.0002021	117.4		1	10522000	0	10522000
ILEQQNSSR	9	0	1073.55	A0A024RA87;G3V1Q4;E7ES33;E7EPK1;Q16181	A0A024RA87	364	372	SEPT7	Septin-7	yes	2	0.00021059	117.04	1	1	5577600	1936800	3640800
TVQVEQSK	8	0	917.482	A0A024RA87;G3V1Q4;E7ES33;E7EPK1;Q16181;A0A0U1RRH9;A0A0U1RRE1;A0A5F9ZGZ7	A0A024RA87	37	44	SEPT7	Septin-7	yes	2	0.0087638	116.9	1		6916100	6916100	0
TNQELQEINR	10	0	1243.62	H0YMM1;H0YKS4;P07355;H0YMW4;H0YN42;H0YM50;H0YMU9;A0A7I2V4P4;H0YMD0;H0YNB8;A6NMY6;H0YNP5;H0YNA0;H0YL33;H0YN28;H0YLE2	H0YMM1	136	145	ANXA2;ANXA2P2	Annexin;Annexin A2;Putative annexin A2-like protein	yes	2	0.00024261	113.62		1	6506800	0	6506800
VHLTPEEK	8	0	951.503	P68871;F8W6P5;A0A2R8Y7R2;A0A0J9YWK4;C9JRG0;P02042;E9PEW8;E9PFT6	P68871	2	9	HBB;HBD	Hemoglobin subunit beta;LVV-hemorphin-7;Spinorphin;Hemoglobin subunit delta	no	2	0.012325	113.5		1	4788700	0	4788700
VGFAEAAR	8	0	819.424	F8W787;A0A1B0GW44;A0A1B0GVP3;A0A1B0GV23;A0A1B0GVD5;A0A1B0GWE8;C9JH19;P07339	F8W787	369	376	CTSD	Cathepsin D;Cathepsin D light chain;Cathepsin D heavy chain	yes	2	1.0219e-11	113.1		1	0	0	0
VLSPADKTNVK	11	1	1170.66	P69905	P69905	2	12	HBA1	Hemoglobin subunit alpha	yes	3	1.2959e-09	112.89	1		7098900	7098900	0
EEASGSSVTAEEAK	14	0	1393.62	P13010	P13010	689	702	XRCC5	X-ray repair cross-complementing protein 5	yes	2	2.8041e-09	112.13	1	1	16436000	7299400	9136500
VLGAFSDGLAHLDNLK	16	0	1668.88	P68871;F8W6P5;A0A2R8Y7R2;P02042;E9PEW8;E9PFT6	P68871	68	83	HBB;HBD	Hemoglobin subunit beta;LVV-hemorphin-7;Spinorphin;Hemoglobin subunit delta	no	2	1.3992e-13	111.63	1		4761800	4761800	0
HSQVGQGESAGSK	13	0	1270.59	P20930	P20930	1573	1585	FLG	Filaggrin	yes	2	5.0315e-07	110.08		1	3992100	0	3992100
QVQNLVNK	8	0	941.529	P15924	P15924	434	441	DSP	Desmoplakin	yes	2	0.021364	108.98		1	8811300	0	8811300
ATGSEVSQR	9	0	933.452	P15924	P15924	1435	1443	DSP	Desmoplakin	yes	2	0.0034819	107.66		1	4267000	0	4267000
PATEGKR	7	1	757.408	Q5T2N8;Q5T9A4	Q5T2N8	321	327	ATAD3C;ATAD3B	ATPase family AAA domain-containing protein 3C;ATPase family AAA domain-containing protein 3B	yes	2	9.1636e-11	106.76	1	3	1628900	0	1628900
AGEVQEPELR	10	0	1126.56	P25311	P25311	242	251	AZGP1	Zinc-alpha-2-glycoprotein	yes	2	0.0018277	105.57	1	1	8307800	2512500	5795300
SSSGSSSSYGQHGSGSR	17	0	1613.67	Q86YZ3	Q86YZ3	275	291	HRNR	Hornerin	yes	2;3	4.1649e-13	105.39	1	2	10348000	2462800	7885000
NQCTQVVQER	10	0	1260.59	P15924	P15924	1803	1812	DSP	Desmoplakin	yes	2	0.0021033	104.17		1	2803700	0	2803700
KQQLEVELR	9	1	1141.65	P15924	P15924	1444	1452	DSP	Desmoplakin	yes	2;3	0.0022391	103.74		2	3167400	0	3167400
LQDIANR	7	0	828.445	A0A7P0Z433;A0A7P0TB53;A0A7P0TBJ5;A0A7P0T8M7;B1ALM3;Q13698	A0A7P0Z433	463	469	CACNA1S	Voltage-dependent L-type calcium channel subunit alpha-1S	yes	2	4.7456e-07	102.98	1		0	0	0
FEDYLNAESR	10	0	1242.55	A0A024RA87;G3V1Q4;E7ES33;E7EPK1;Q16181;A0A0U1RRH9;A0A0U1RRE1;A0A5F9ZGZ7	A0A024RA87	85	94	SEPT7	Septin-7	yes	2	0.0024031	102.61	1	1	12813000	4300800	8511800
SYELQESNVR	10	0	1223.58	D6RGI3;D6RER5;Q9NVA2;D6RDP1;D6R9Y6;D6RDU5	D6RGI3	84	93	SEPT11	Septin-11	yes	2	0.0025599	101.64	1	1	10450000	3870700	6578900
YAADRNHYR	9	1	1164.54	P67809;H0Y449;C9J5V9	P67809	138	146	YBX1	Nuclease-sensitive element-binding protein 1	yes	3	0.0032693	101.25	1		4484900	4484900	0
AGLQFPVGR	9	0	943.524	C9J0D1;A0A494C189;A0A0U1RR32;A0A3B3IS11;A0A0U1RRH7;Q71UI9;Q9BTM1;Q16777;P04908;P0C0S8;P0C0S5;Q6FI13;Q7L7L0;Q8IUE6;Q93077;Q96QV6;Q96KK5;P16104;Q99878;P20671	C9J0D1	24	32	H2AFV;H2AFJ;HIST2H2AC;HIST1H2AB;HIST1H2AG;H2AFZ;HIST2H2AA3;HIST3H2A;HIST2H2AB;HIST1H2AC;HIST1H2AA;HIST1H2AH;H2AFX;HIST1H2AJ;HIST1H2AD	Histone H2A;Histone H2A.V;Histone H2A.J;Histone H2A type 2-C;Histone H2A type 1-B/E;Histone H2A type 1;Histone H2A.Z;Histone H2A type 2-A;Histone H2A type 3;Histone H2A type 2-B;Histone H2A type 1-C;Histone H2A type 1-A;Histone H2A type 1-H;Histone H2AX;Histone H2A type 1-J;Histone H2A type 1-D	yes	2	0.0067495	100.07	1		2616000	2616000	0
ATNYNAGDR	9	0	980.431	F8VV32;A0A0B4J259;P61626	F8VV32	60	68	LYZ	Lysozyme;Lysozyme C	yes	2	0.006766	100.02		1	7085800	0	7085800
LLQLQEQMR	9	0	1157.62	P15924	P15924	142	150	DSP	Desmoplakin	yes	2	0.0055943	98.299		1	7041000	0	7041000
MINTDLSR	8	0	948.47	P36578;H3BM89	P36578	284	291	RPL4	60S ribosomal protein L4	yes	2	0.0076791	98.299	2	1	19923000	12544000	7379600
PYAGPR	6	0	659.339	Q9HBM6	Q9HBM6	109	114	TAF9B	Transcription initiation factor TFIID subunit 9B	yes	1	2.2022e-06	97.908	1	1	10864000	5721200	5142500
KVPQVSTPTLVEVSR	15	1	1638.93	A0A0C4DGB6;P02768;H0YA55;D6RHD5;B7WNR0;A0A087WWT3;C9JKR2	A0A0C4DGB6	438	452	ALB	Serum albumin	yes	3	9.45e-08	96.247	1	1	31689000	11971000	19719000
SDASHGQSGPR	11	0	1097.48	P20930	P20930	1528	1538	FLG	Filaggrin	yes	3	1.0859e-09	96.171		1	0	0	0
VNVDEVGGEALGR	13	0	1313.66	P68871;F8W6P5;A0A2R8Y7R2	P68871	19	31	HBB	Hemoglobin subunit beta;LVV-hemorphin-7;Spinorphin	yes	2	1.0323e-05	96.015	1	1	21985000	12168000	9816300
ETQSQLETER	10	0	1219.57	P15924	P15924	1923	1932	DSP	Desmoplakin	yes	2	0.0035581	95.502	1	1	9305000	1175000	8130100
RYEEIVK	7	1	935.508	A0A7I2V5N4;Q5VTE0;P68104;A0A7I2V3H3;A0A087WV01;A0A7I2V659;A0A087WVQ9	A0A7I2V5N4	166	172	EEF1A1P5;EEF1A1	Putative elongation factor 1-alpha-like 3;Elongation factor 1-alpha 1;Elongation factor 1-alpha	yes	2	0.016499	94.407	1		4941400	4941400	0
NLEQENQNLR	10	0	1256.61	Q8WVV4	Q8WVV4	428	437	POF1B	Protein POF1B	yes	2	0.003753	94.302		1	976780	0	976780
LASLEELKR	9	1	1057.61	P15924	P15924	1076	1084	DSP	Desmoplakin	yes	2	0.003613	94.302		1	2249700	0	2249700
ALDPEISSGEGLR	13	0	1342.67	Q08554	Q08554	495	507	DSC1	Desmocollin-1	yes	2	1.259e-05	94.297		1	3908000	0	3908000
LLTEFNK	7	0	863.475	P48594;P29508;H0Y5H9	P48594	88	94	SERPINB4;SERPINB3	Serpin B4;Serpin B3	yes	2	8.2121e-06	94.163		1	0	0	0
VLLQEEGTR	9	0	1043.56	P15924	P15924	1176	1184	DSP	Desmoplakin	yes	2	0.0087452	94.114		1	9739200	0	9739200
TPATAPVPAR	10	0	979.545	F5H8D7;P18887	F5H8D7	250	259	XRCC1	DNA repair protein XRCC1	yes	2	0.0038951	93.429	1	1	20007000	6844700	13163000
RPSSLER	7	1	843.456	P20930	P20930	124	130	FLG	Filaggrin	yes	2	0.013675	92.47		1	7390300	0	7390300
NEGSESAPEGQAQQR	15	0	1586.69	P67809;H0Y449;C9J5V9	P67809	171	185	YBX1	Nuclease-sensitive element-binding protein 1	yes	2	1.1244e-06	91.937	1	1	9060800	4923800	4137000
TFGVSPLR	8	0	875.486	Q5T750	Q5T750	177	184	XP32	Skin-specific protein 32	yes	2	0.019383	91.906		1	5379200	0	5379200
EAVGTGVR	8	0	787.419	Q6E0U4	Q6E0U4	77	84	DMKN	Dermokine	yes	2	0.019015	91.626	1	1	6166000	2069300	4096700
RLQLFPR	7	1	928.561	Q5T749	Q5T749	261	267	KPRP	Keratinocyte proline-rich protein	yes	2	0.012384	91.584		1	4082800	0	4082800
TLKKEDIQK	9	2	1101.64	P13010	P13010	283	291	XRCC5	X-ray repair cross-complementing protein 5	yes	2;3	0.0010792	91.087	1	2	7763900	2302300	5461600
YTGAGLSGR	9	0	880.44	Q05048	Q05048	344	352	CSTF1	Cleavage stimulation factor subunit 1	yes	2	0.0098986	91.069	1	1	7846100	2912900	4933100
EMQDLGGGER	10	0	1090.47	Q02413	Q02413	641	650	DSG1	Desmoglein-1	yes	2	0.0035398	90.709		1	9590500	0	9590500
VVAGVANALAHK	12	0	1148.67	P68871;P02042	P68871	134	145	HBB;HBD	Hemoglobin subunit beta;LVV-hemorphin-7;Spinorphin;Hemoglobin subunit delta	no	2	4.4516e-10	90.709		1	2461600	0	2461600
GRHGSGSGHSSSHGQHGSGSGR	22	1	2071.9	Q86YZ3	Q86YZ3	2186	2207	HRNR	Hornerin	yes	5	1.2991e-13	90.399		2	13917000	0	13917000
TWTVVDAK	8	0	918.481	P13010	P13010	275	282	XRCC5	X-ray repair cross-complementing protein 5	yes	2	0.019349	89.55		1	9281100	0	9281100
YYVTIIDAPGHR	12	0	1403.72	A0A7I2V5N4;Q5VTE0;P68104;A0A7I2V3H3;A0A087WV01;A0A7I2V659;A0A087WVQ9;A6PW80;Q5JR01	A0A7I2V5N4	85	96	EEF1A1P5;EEF1A1	Putative elongation factor 1-alpha-like 3;Elongation factor 1-alpha 1;Elongation factor 1-alpha	yes	2;3	0.00076797	89.247	1	2	43799000	8681400	35117000
TFGVSPLRR	9	1	1031.59	Q5T750	Q5T750	177	185	XP32	Skin-specific protein 32	yes	2	0.0047943	89.142		1	1568900	0	1568900
GYSFTTTAER	10	0	1131.52	E7EVS6;I3L4N8;P63261;P60709;A0A2R8Y793;A0A804GS07;A0A6Q8PFE4;I3L3I0;I3L1U9;A0A2R8YEA7	E7EVS6	197	206	ACTB;ACTG1	Actin, cytoplasmic 2;Actin, cytoplasmic 2, N-terminally processed;Actin, cytoplasmic 1;Actin, cytoplasmic 1, N-terminally processed	yes	2	0.0058075	88.948	1	1	9482100	3378300	6103800
SELDRK	6	1	746.392	Q9UKX3	Q9UKX3	1574	1579	MYH13	Myosin-13	yes	2	0.01471	88.734		1	1206200	0	1206200
NLEILDDTVQR	11	0	1314.68	Q14191	Q14191	226	236	WRN	Werner syndrome ATP-dependent helicase	yes	2	0.0021441	87.913		1	872580	0	872580
AQIDNLTR	8	0	929.493	P15924	P15924	1393	1400	DSP	Desmoplakin	yes	2	0.020255	87.323		1	4932900	0	4932900
FSNSSSSNEFSK	12	0	1319.56	Q5D862	Q5D862	404	415	FLG2	Filaggrin-2	yes	2	0.0012679	87.184		1	22302000	0	22302000
DIIGLAETGSGK	12	0	1159.61	Q9H0S4	Q9H0S4	63	74	DDX47	Probable ATP-dependent RNA helicase DDX47	yes	2	0.0015651	85.958	1	1	5205500	2356100	2849400
ITESEEVVSR	10	0	1147.57	A0A6Q8PFM1;A0A6Q8PF59;A0A6Q8PGH0;A0A6Q8PF80;Q3BDU5;A0A6Q8PHQ9;A0A804HL68;A0A6Q8PFJ0;P02545	A0A6Q8PFM1	63	72	LMNA	Prelamin-A/C;Lamin-A/C	yes	2	0.0079303	85.731	1	1	3115800	1264500	1851300
HIEIFTDLSSR	11	0	1316.67	P13010;C9JZ81	P13010	131	141	XRCC5	X-ray repair cross-complementing protein 5	yes	2	0.007561	85.731		1	2489800	0	2489800
LTIGSNLSIR	10	0	1072.62	P13010	P13010	251	260	XRCC5	X-ray repair cross-complementing protein 5	yes	2	0.0079303	85.731		1	4066000	0	4066000
YSQVLGLGGR	10	0	1048.57	F5H8D7;P18887	F5H8D7	339	348	XRCC1	DNA repair protein XRCC1	yes	2	0.0083702	85.064	1		7423400	7423400	0
GPYESGSGHSSGLGHR	16	0	1583.71	Q86YZ3	Q86YZ3	1038	1053	HRNR	Hornerin	yes	4	1.0568e-07	84.759		1	17220000	0	17220000
KNQQLK	6	1	757.445	A0A8V8TMY8;Q9HD64;O15446	A0A8V8TMY8	808	813	XAGE1A;CD3EAP	X antigen family member 1;DNA-directed RNA polymerase I subunit RPA34	yes	2	0.01247	84.609	1		46040000	46040000	0
HGAGSGQSLSHGR	13	0	1249.59	Q86YZ3	Q86YZ3	2762	2774	HRNR	Hornerin	yes	3	0.00098184	84.605	1	1	3936600	1148200	2788400
VGTVIGSNK	9	0	873.492	A0A7I2V3E1;P09874	A0A7I2V3E1	592	600	PARP1	Poly [ADP-ribose] polymerase 1	yes	2	0.015433	84.498	1	1	6496500	2496700	3999700
NGYGFINR	8	0	939.456	P67809;C9J5V9;Q9Y2T7;P16989	P67809	70	77	YBX1;YBX2;YBX3	Nuclease-sensitive element-binding protein 1;Y-box-binding protein 2;Y-box-binding protein 3	yes	2	0.021509	84.244	1		11750000	11750000	0
TVQIAAVVDVIR	12	0	1282.76	P12273	P12273	107	118	PIP	Prolactin-inducible protein	yes	2	0.0019985	84.17	1		1093600	1093600	0
ESSNVVVTER	10	0	1118.56	Q02413	Q02413	916	925	DSG1	Desmoglein-1	yes	2	0.0091067	83.948		1	6516000	0	6516000
VVDRDSEEAEIIR	13	1	1529.77	A0A7I2V3E1;P09874	A0A7I2V3E1	760	772	PARP1	Poly [ADP-ribose] polymerase 1	yes	3	0.00011161	83.617	1	1	4450000	983040	3467000
SLETENAGLR	10	0	1088.55	A0A6Q8PFM1;A0A6Q8PF59;A0A6Q8PGH0;A0A6Q8PF80;Q3BDU5;A0A6Q8PHQ9;A0A804HL68;A0A6Q8PFJ0;P02545	A0A6Q8PFM1	51	60	LMNA	Prelamin-A/C;Lamin-A/C	yes	2	0.00022133	83.265	1	1	1234600	1234600	0
HESGASIK	8	0	827.414	P61978;S4R359	P61978	415	422	HNRNPK	Heterogeneous nuclear ribonucleoprotein K	yes	2	0.021931	83.206	1		2262800	2262800	0
LLLQSK	6	0	700.448	A0A590UJG6	A0A590UJG6	101	106			yes	2	0.0065405	83.087	1		6793100	6793100	0
HSQSGQGQSTQTGSR	15	0	1544.69	Q5D862	Q5D862	1249	1263	FLG2	Filaggrin-2	yes	3	0.00023051	82.663		1	823540	0	823540
VLEQDKAR	8	1	957.524	P15924	P15924	1821	1828	DSP	Desmoplakin	yes	2	0.023671	81.784		1	1319800	0	1319800
VVLIGGKPDR	10	1	1052.63	P61978;Q5T6W2	P61978	192	201	HNRNPK	Heterogeneous nuclear ribonucleoprotein K	yes	2;3	0.008519	81.548		2	14903000	0	14903000
SSSRGPYESR	10	1	1124.52	Q86YZ3	Q86YZ3	1268	1277	HRNR	Hornerin	yes	2;3	0.0048171	80.979	1	2	59054000	9245700	49808000
EHALLAYTLGVK	12	0	1313.73	A0A7I2V5N4;Q5VTE0;P68104;A0A7I2V3H3;A0A087WV01;A0A7I2V659;A0A087WVQ9;A0A2U3TZH3;Q05639;A0A2R8Y488;A0A2R8Y660	A0A7I2V5N4	135	146	EEF1A1P5;EEF1A1;EEF1A2	Putative elongation factor 1-alpha-like 3;Elongation factor 1-alpha 1;Elongation factor 1-alpha;Elongation factor 1-alpha 2	yes	2;3	0.00054771	80.979	1	2	24071000	5887200	18184000
MFLSFPTTK	9	0	1070.55	P69905;G3V1N2;A0A2R8Y7C0	P69905	33	41	HBA1;HBA2	Hemoglobin subunit alpha	yes	2	0.019082	80.165	1	1	34499000	23163000	11336000
AEPVEVVAPR	10	0	1065.58	A0A7I2V3E1;P09874	A0A7I2V3E1	487	496	PARP1	Poly [ADP-ribose] polymerase 1	yes	2	0.011773	79.906		1	6157300	0	6157300
IEVLEEELR	9	0	1128.6	P15924	P15924	1034	1042	DSP	Desmoplakin	yes	2	0.0193	79.906		1	5671500	0	5671500
SGSGWSSSR	9	0	909.394	Q86YZ3	Q86YZ3	1029	1037	HRNR	Hornerin	yes	2	0.019312	79.893		1	3023400	0	3023400
AAGPISER	8	0	799.419	Q15427	Q15427	2	9	SF3B4	Splicing factor 3B subunit 4	yes	2	0.0069372	79.469	1	1	3228900	1105200	2123800
MLTELEK	7	0	862.447	P05109	P05109	1	7	S100A8	Protein S100-A8;Protein S100-A8, N-terminally processed	yes	2	0.021134	79.116		1	11606000	0	11606000
MAEAELVQEGK	11	0	1203.58	P31944	P31944	213	223	CASP14	Caspase-14;Caspase-14 subunit p17, mature form;Caspase-14 subunit p10, mature form;Caspase-14 subunit p20, intermediate form;Caspase-14 subunit p8, intermediate form	yes	2	0.0046897	78.939		1	5687200	0	5687200
DTQSGSLLFIGR	12	0	1292.67	H0YEP8;E9PKH2;P50454	H0YEP8	32	43	SERPINH1	Serpin H1	yes	2	0.0031711	78.934	1	1	4106000	2575700	1530200
IILDLISESPIK	12	0	1339.8	P61978;Q5T6W2	P61978	208	219	HNRNPK	Heterogeneous nuclear ribonucleoprotein K	yes	2	0.0031711	78.934		1	821160	0	821160
LTYEIEDEKR	10	1	1294.64	P15924	P15924	1114	1123	DSP	Desmoplakin	yes	2;3	0.0028457	78.934		2	3757700	0	3757700
GSGSSQSSGYGR	12	0	1128.48	Q86YZ3	Q86YZ3	1106	1117	HRNR	Hornerin	yes	2	0.0032227	78.556		1	1284900	0	1284900
HSGIGHGQASSAVR	14	0	1362.68	P20930	P20930	2019	2032	FLG	Filaggrin	yes	3	0.0017973	78.529		1	6308600	0	6308600
LVNEVTEFAK	10	0	1148.61	A0A0C4DGB6;P02768;A0A087WWT3;H7C013	A0A0C4DGB6	66	75	ALB	Serum albumin	yes	2	0.012938	78.334		1	2947000	0	2947000
GFGFVK	6	0	653.354	K7EQ02;K7EQ55;K7EK33;Q96EP5	K7EQ02	52	57	DAZAP1	DAZ-associated protein 1	yes	1	0.017482	78.156		1	1100000	0	1100000
VGAHAGEYGAEALER	15	0	1528.73	P69905;A0A2R8Y7C0	P69905	18	32	HBA1	Hemoglobin subunit alpha	yes	2;3	8.9405e-07	77.776	2	2	13823000	12288000	1534500
SLSEEIKR	8	1	960.524	P15924	P15924	1404	1411	DSP	Desmoplakin	yes	2	0.011808	77.674		1	4384400	0	4384400
QDIAFAYQR	9	0	1110.55	H0YMM1;H0YKS4;P07355;H0YMW4;H0YN42;H0YM50;H0YMU9;A0A7I2V4P4;H0YMD0;H0YNB8;H0YKZ7;H0YLV6;H0YMT9;H0YKX9;H0YKL9;H0YKV8	H0YMM1	69	77	ANXA2	Annexin;Annexin A2	yes	2	0.022582	77.674		1	1966900	0	1966900
SGDAAIVDMVPGK	13	0	1258.62	A0A7I2V5N4;Q5VTE0;P68104;A0A087WV01;A0A7I2V659;A0A087WVQ9	A0A7I2V5N4	396	408	EEF1A1P5;EEF1A1	Putative elongation factor 1-alpha-like 3;Elongation factor 1-alpha 1;Elongation factor 1-alpha	yes	2	0.00037906	77.662		2	10026000	0	10026000
SNTQAER	7	0	804.373	P31151;Q86SG5	P31151	2	8	S100A7;S100A7A	Protein S100-A7;Protein S100-A7A	yes	2	0.010005	76.847	1		1870400	1870400	0
SSSGLNSEK	9	0	907.425	J3KS79;K7ENH5;Q13867	J3KS79	2	10	BLMH	Bleomycin hydrolase	yes	2	0.0069031	76.679	1		2409700	2409700	0
APILIATDVASR	12	0	1225.7	A0A7I2V2S0;A0A7I2V5F5;J3KTA4;A0A0G2JLI4;P17844;A0A7I2V507;Q92841;A0A1X7SBZ2;A0A5H1ZRQ2;A0A0U1RQJ0	A0A7I2V2S0	392	403	DDX5;DDX17	Probable ATP-dependent RNA helicase DDX5;Probable ATP-dependent RNA helicase DDX17	yes	2	0.0035087	76.465		1	1337600	0	1337600
DIISIAEDEDLR	12	0	1387.68	P12956;B1AHC9	P12956	219	230	XRCC6	X-ray repair cross-complementing protein 6	yes	2	0.0035087	76.465	1	1	2412800	686090	1726800
AQPSVSLGAPYR	12	0	1244.65	Q96PK6	Q96PK6	275	286	RBM14	RNA-binding protein 14	yes	2	0.0035087	76.465		1	5107900	0	5107900
QSPSYGRHGSGSGR	14	1	1431.66	Q86YZ3	Q86YZ3	902	915	HRNR	Hornerin	yes	3;4	0.00012318	76.262	1	2	6128200	1004900	5123300
LAEQAER	7	0	815.414	I3L0W5;E7EVZ2;E7EX29;E9PG15;A0A0J9YWE8;F8WEB6;I3L3T1;Q4VY19;E7ESK7;B4DJF2;E9PD24;E5RIR4;Q4VY20;A2IDB1;E5RGE1;P27348;P63104;P31946;Q04917;P61981;P31947;P62258	I3L0W5	13	19	YWHAE;YWHAZ;YWHAQ;YWHAH;YWHAB;YWHAG;SFN	14-3-3 protein theta;14-3-3 protein zeta/delta;14-3-3 protein beta/alpha;14-3-3 protein beta/alpha, N-terminally processed;14-3-3 protein eta;14-3-3 protein gamma;14-3-3 protein gamma, N-terminally processed;14-3-3 protein sigma;14-3-3 protein epsilon	yes	2	0.017889	76.035		1	0	0	0
LGKDAVEDLESVGK	14	1	1458.76	P81605	P81605	83	96	DCD	Dermcidin;Survival-promoting peptide;DCD-1	yes	2;3	4.0397e-05	75.695	1	2	16866000	3893700	12972000
AQGAVTGKPR	10	1	983.551	F5H8D7;P18887	F5H8D7	260	269	XRCC1	DNA repair protein XRCC1	yes	2	0.015919	75.378		1	1018700	0	1018700
IDEPLEGSEDR	11	0	1258.57	P61978;S4R359	P61978	423	433	HNRNPK	Heterogeneous nuclear ribonucleoprotein K	yes	2	0.0069701	75.294	1	1	8880100	2831800	6048200
RGNVAGDSK	9	1	902.457	A0A7I2V5N4;Q5VTE0;P68104;A0A7I2V3H3;A0A087WV01;A0A7I2V659;A0A087WVQ9	A0A7I2V5N4	322	330	EEF1A1P5;EEF1A1	Putative elongation factor 1-alpha-like 3;Elongation factor 1-alpha 1;Elongation factor 1-alpha	yes	2	0.010921	75.213	1	1	3698400	1678700	2019800
AAAASVTGR	9	0	802.43	Q8NHH1	Q8NHH1	2	10	TTLL11	Tubulin polyglutamylase TTLL11	yes	2	0.0078691	74.415	1	2	83691000	8369900	75321000
MRRPVCSTR	9	2	1161.59	A0A669KB02	A0A669KB02	34	42			yes	3	0.0066949	73.233	1	1	36277000	20124000	16153000
GAEAANVTGPGGVPVQGSK	19	0	1694.86	P67809;H0Y449	P67809	119	137	YBX1	Nuclease-sensitive element-binding protein 1	yes	2;3	3.9438e-06	72.958	2	1	32144000	19429000	12714000
AGAHLQGGAK	10	0	908.483	P04406;E7EUT5	P04406	108	117	GAPDH	Glyceraldehyde-3-phosphate dehydrogenase	yes	2	0.017064	72.789		1	955670	0	955670
QGSGSGQSPSRGR	13	1	1259.6	Q86YZ3	Q86YZ3	652	664	HRNR	Hornerin	yes	3	1.4538e-07	72.705	1	1	800440	800440	0
ALAAAGYDVEK	11	0	1106.56	P22492;P16403;Q02539;P10412;P16402	P22492	69	79	HIST1H1T;HIST1H1C;HIST1H1A;HIST1H1E;HIST1H1D	Histone H1t;Histone H1.2;Histone H1.1;Histone H1.4;Histone H1.3	yes	2	0.0075631	72.643	1	1	12056000	5623100	6433100
LIANNTTVER	10	0	1129.61	O96019	O96019	380	389	ACTL6A	Actin-like protein 6A	yes	2	0.017173	72.643	1	1	4349600	1238500	3111100
LGLGEGAEEK	10	0	1001.5	C9JW69;P18754	C9JW69	343	352	RCC1	Regulator of chromosome condensation	yes	2	0.017173	72.643	1	1	13308000	3725600	9582600
ALMGSPQLVAAVVR	14	0	1410.8	P14923;C9JTX4;C9J826;C9JK18;C9JKY1	P14923	178	191	JUP	Junction plakoglobin	yes	2	0.00031498	72.643		1	4164300	0	4164300
DAVLLVFANK	10	0	1088.62	A0A8V8TNZ0;A0A8V8TQP8;C9J1Z8;A0A8V8TNZ5;A0A8V8TQC0;F5H423;P84085;P84077;P61204	A0A8V8TNZ0	118	127	ARF5;ARF1;ARF3	ADP-ribosylation factor 5;ADP-ribosylation factor 1;ADP-ribosylation factor 3	yes	2	0.017291	72.485	1		1588400	1588400	0
LLDLQANR	8	0	941.529	Q9P2V4	Q9P2V4	135	142	LRIT1	Leucine-rich repeat, immunoglobulin-like domain and transmembrane domain-containing protein 1	yes	2	0.019367	72.234		1	0	0	0
SGHSGSHHSHTTSQGR	16	0	1658.73	P20930	P20930	539	554	FLG	Filaggrin	yes	3;4	0.00021362	72.175		2	19532000	0	19532000
YAYDKR	6	1	814.397	P13010	P13010	395	400	XRCC5	X-ray repair cross-complementing protein 5	yes	2	0.021447	72.021		1	12711000	0	12711000
ALAAGGYDVEK	11	0	1092.55	P16401	P16401	68	78	HIST1H1B	Histone H1.5	yes	2	0.0077933	71.614	1	1	6451000	1728600	4722400
SSLLEKGLDGAKK	13	2	1344.76	P81605	P81605	63	75	DCD	Dermcidin;Survival-promoting peptide;DCD-1	yes	2;3	3.2546e-05	71.548	2	1	18648000	12964000	5684000
GGDLMAYDR	9	0	996.433	P61978;Q5T6W2	P61978	317	325	HNRNPK	Heterogeneous nuclear ribonucleoprotein K	yes	2	0.024203	71.501		1	5732200	0	5732200
DLYANTVLSGGTTMYPGIADR	21	0	2214.06	E7EVS6;I3L4N8;P63261;P60709;A0A2R8Y793;A0A804GS07;A0A6Q8PFE4	E7EVS6	292	312	ACTB;ACTG1	Actin, cytoplasmic 2;Actin, cytoplasmic 2, N-terminally processed;Actin, cytoplasmic 1;Actin, cytoplasmic 1, N-terminally processed	yes	2	4.2304e-05	70.963	1		2509500	2509500	0
VHIEIGPDGR	10	0	1091.57	P31943;G8JLB6;E9PCY7;P55795;H0YBG7;H0YB39;H0YBD7;P52597	P31943	317	326	HNRNPH1;HNRNPH2;HNRNPF	Heterogeneous nuclear ribonucleoprotein H;Heterogeneous nuclear ribonucleoprotein H, N-terminally processed;Heterogeneous nuclear ribonucleoprotein H2;Heterogeneous nuclear ribonucleoprotein F;Heterogeneous nuclear ribonucleoprotein F, N-terminally processed	no	2	0.023104	70.919	1		3825900	3825900	0
TPAQYDASELK	11	0	1221.59	H0YMM1;H0YKS4;P07355;H0YMW4;H0YN42;H0YM50;H0YMU9;A0A7I2V4P4;H0YMD0;H0YNB8;H0YKZ7;H0YLV6;H0YMT9;H0YKX9;A6NMY6;H0YNP5	H0YMM1	105	115	ANXA2;ANXA2P2	Annexin;Annexin A2;Putative annexin A2-like protein	yes	2	0.0080673	70.389		1	2429600	0	2429600
YSGSYNDYLR	10	0	1236.54	Q96PK6	Q96PK6	648	657	RBM14	RNA-binding protein 14	yes	2	0.023487	69.423		1	1729000	0	1729000
GYSFVTTAER	10	0	1129.54	A6NL76;P63267;P68133;P68032;P62736;A0A804HKV3	A6NL76	199	208	ACTA1;ACTG2;ACTC1;ACTA2	Actin, gamma-enteric smooth muscle;Actin, alpha skeletal muscle;Actin, alpha cardiac muscle 1;Actin, aortic smooth muscle	yes	2	0.020407	68.224		1	985960	0	985960
IQSQFTDAQK	10	0	1164.58	P15924	P15924	608	617	DSP	Desmoplakin	yes	2	0.02048	68.016		1	5530500	0	5530500
ISGLIYEETR	10	0	1179.61	P62805	P62805	47	56	HIST1H4A	Histone H4	yes	2	0.020488	67.993	1	1	4758000	2777400	1980600
ASHFQSHSSER	11	0	1271.56	Q5D862	Q5D862	2325	2335	FLG2	Filaggrin-2	yes	2	0.0083757	67.563		1	1407400	0	1407400
EKMILL	6	1	745.441	H0YI26	H0YI26	152	157	USP15		yes	1	0.0080078	66.994	1		920680	920680	0
AGFAGDDAPR	10	0	975.441	A6NL76;P63267;P68133;P68032;P62736;C9JZR7;C9JFL5;F6QUT6;A0A6Q8PH58;I3L3R2;K7EM38;B8ZZJ2;F8WB63;G5E9R0;C9JUM1;C9JTX5;A0A2R8YGF8;Q6S8J3;A5A3E0;J3KT65;F6UVQ4;F8WCH0;P0CG38;A0A7P0TBL1;P0CG39;A0A6Q8PGD7;E7EVS6;I3L4N8;P63261;P60709;A0A2R8Y793;A0A804GS07;I3L3I0;I3L1U9	E7EVS6	19	28	ACTA1;ACTG2;ACTC1;ACTA2;ACTB;ACTG1;POTEE;POTEF;POTEI;POTEJ	Actin, gamma-enteric smooth muscle;Actin, alpha skeletal muscle;Actin, alpha cardiac muscle 1;Actin, aortic smooth muscle;POTE ankyrin domain family member E;POTE ankyrin domain family member F;POTE ankyrin domain family member I;POTE ankyrin domain family member J;Actin, cytoplasmic 2;Actin, cytoplasmic 2, N-terminally processed;Actin, cytoplasmic 1;Actin, cytoplasmic 1, N-terminally processed	no	2	0.020943	66.692		1	7134800	0	7134800
LIADVAPSAIR	11	0	1124.66	F5H1Y3;P39748	F5H1Y3	9	19	FEN1	Flap endonuclease 1	yes	2	0.0091268	66.621		1	1141500	0	1141500
AGVETTTPSK	10	0	989.503	P0DOY3;P0DOY2	P0DOY3	51	60			yes	2	0.020968	66.621		1	1374000	0	1374000
ENMEAISPLK	10	0	1130.56	O96019;C9JQT2;H7C5S0	O96019	80	89	ACTL6A	Actin-like protein 6A	yes	2	0.015977	66.621		1	1469700	0	1469700
NHYNEEMSNLR	11	0	1405.6	P15924	P15924	1197	1207	DSP	Desmoplakin	yes	3	0.0010436	66.595		1	1088900	0	1088900
ADAVTLDGGFIYEAGLAPYK	20	0	2070.03	E7EQB2;E7ER44;P02788;C9JCF5	E7EQB2	60	79	LTF	Lactotransferrin;Lactoferricin-H;Kaliocin-1;Lactoferroxin-A;Lactoferroxin-B;Lactoferroxin-C	yes	2	0.00015017	66.498	1	1	15505000	9909500	5595800
LDTSEVVFNSK	11	0	1237.62	P47929	P47929	55	65	LGALS7	Galectin-7	yes	2	0.0091919	66.435		1	1685200	0	1685200
VMGNQVFPEVTR	12	0	1375.69	Q13835	Q13835	631	642	PKP1	Plakophilin-1	yes	2	0.0040685	66.435		1	1392300	0	1392300
SYELPDGQVITIGNER	16	0	1789.88	A6NL76;P63267;P68133;P68032;P62736;A0A804HKV3;Q6S8J3;A5A3E0;Q562R1;Q9BYX7;E7EVS6;I3L4N8;P63261;P60709;A0A2R8Y793;A0A804GS07;A0A6Q8PFE4;A0A2R8YEA7	E7EVS6	239	254	ACTA1;ACTG2;ACTC1;ACTA2;POTEE;POTEF;ACTBL2;POTEKP;ACTB;ACTG1	Actin, gamma-enteric smooth muscle;Actin, alpha skeletal muscle;Actin, alpha cardiac muscle 1;Actin, aortic smooth muscle;POTE ankyrin domain family member E;POTE ankyrin domain family member F;Beta-actin-like protein 2;Putative beta-actin-like protein 3;Putative beta-actin-like protein 3, N-terminally processed;Actin, cytoplasmic 2;Actin, cytoplasmic 2, N-terminally processed;Actin, cytoplasmic …	no	2	0.00072938	66.289	1	1	2200700	1193300	1007400
IKVLEQDKAR	10	2	1198.7	P15924	P15924	1819	1828	DSP	Desmoplakin	yes	3	0.0048549	66.056		1	2869100	0	2869100
DLEQGDVSETIR	12	0	1360.65	K7EQB6;K7ERZ5;P49916	K7EQB6	73	84	LIG3	DNA ligase 3	yes	2	0.0057475	65.347	1		1598000	1598000	0
FLASVSTVLTSK	12	0	1251.71	P69905;G3V1N2	P69905	129	140	HBA1;HBA2	Hemoglobin subunit alpha	yes	2	0.0057475	65.347	1	1	10072000	6425200	3646800
STDYGIFQINSR	12	0	1399.67	F8VV32;A0A0B4J259;P61626	F8VV32	69	80	LYZ	Lysozyme;Lysozyme C	yes	2	0.0057475	65.347		1	3719700	0	3719700
ENAGEDPGLAR	11	0	1127.52	P81605	P81605	43	53	DCD	Dermcidin;Survival-promoting peptide;DCD-1	yes	2	0.009585	65.305	1	1	72523000	26239000	46284000
GGVEEGPTVLR	11	0	1112.58	A0A5F9ZH78;P05089	A0A5F9ZH78	22	32	ARG1	Arginase-1	yes	2	0.0096132	65.224		1	4580200	0	4580200
YVMGNNPADLLAVDSR	16	0	1733.84	Q02413	Q02413	423	438	DSG1	Desmoglein-1	yes	2	0.00089859	64.878		1	5124200	0	5124200
AVGDASKR	8	1	802.43	Q9Y490	Q9Y490	1215	1222	TLN1	Talin-1	yes	2	0.022175	64.776		1	15556000	0	15556000
MFVGQVPR	8	0	932.49	G5EA30;Q92879;E9PKA1;F5H4Y5;E9PQK4;E9PSH0;F5H0D8;E9PKU1	G5EA30	45	52	CELF1	CUGBP Elav-like family member 1	yes	2	0.0023413	64.776	1		1021800	1021800	0
HGSGLGHSSSHGQHGSGSGR	20	0	1884.83	Q86YZ3	Q86YZ3	1248	1267	HRNR	Hornerin	yes	4;5	1.6998e-06	64.705	1	2	13345000	1341200	12004000
SLSLPR	6	0	671.397	E7ERT8	E7ERT8	122	127	HOXA1		yes	1	0.021212	64.563		1	3148900	0	3148900
TMQNTSDLDTAR	12	0	1351.6	P14923;C9JTX4;C9J826;C9JK18;C9JKY1	P14923	192	203	JUP	Junction plakoglobin	yes	2	0.0046793	64.297		1	6876500	0	6876500
EELTLEGIR	9	0	1058.56	J3KTB5;J3QS69;J3KT12;P60842;J3KTN0;J3KSZ0	J3KTB5	223	231	EIF4A1	Eukaryotic initiation factor 4A-I	yes	2	0.0063582	64.265	1		820470	820470	0
AGELTPEEEAQYK	13	0	1463.68	Q9NZT1	Q9NZT1	2	14	CALML5	Calmodulin-like protein 5	yes	2	0.0007826	64.103		1	3502800	0	3502800
SGQSSRGEQHGSSSGSSSSYGQHGSGSR	28	1	2724.15	Q86YZ3	Q86YZ3	1904	1931	HRNR	Hornerin	yes	4;5	7.3968e-11	63.803	2	2	10721000	2947100	7773600
VTATDLDEPDTLHTR	15	0	1682.81	Q08554	Q08554	264	278	DSC1	Desmocollin-1	yes	3	0.0084061	63.709		1	12905000	0	12905000
NQDATVYVGGLDEK	14	0	1507.72	Q15427	Q15427	10	23	SF3B4	Splicing factor 3B subunit 4	yes	2	0.00235	63.624	1	1	4227200	1298200	2929000
TMNNFLDR	8	0	1009.47	Q02413	Q02413	220	227	DSG1	Desmoglein-1	yes	2	0.0026741	63.565		1	1223400	0	1223400
SEDDLRQQR	9	1	1145.54	P15924	P15924	1629	1637	DSP	Desmoplakin	yes	3	0.016645	63.419		1	2044300	0	2044300
VGGAVR	6	0	557.329	Q17RR3	Q17RR3	377	382	PNLIPRP3	Pancreatic lipase-related protein 3	yes	1	0.021611	63.055	1		25433000	25433000	0
DAVEDLESVGK	11	0	1160.56	P81605	P81605	86	96	DCD	Dermcidin;Survival-promoting peptide;DCD-1	yes	2	0.010449	62.823		1	19815000	0	19815000
LTAGITRK	8	1	858.529	Q8N139	Q8N139	1413	1420	ABCA6	ATP-binding cassette sub-family A member 6	yes	2	0.022929	62.717	1		27002000	27002000	0
SYTVAIAGYALAQMGR	16	0	1670.85	M0R0Q9;A0A8Q3SI45;A0A8Q3WM02;A0A8Q3SI05;P01024	M0R0Q9	51	66	C3	Complement C3;Complement C3 beta chain;C3-beta-c;Complement C3 alpha chain;C3a anaphylatoxin;Acylation stimulating protein;Complement C3b alpha chain;Complement C3c alpha chain fragment 1;Complement C3dg fragment;Complement C3g fragment;Complement C3d fragment;Complement C3f fragment;Complement C3c alpha chain fragment 2	yes	2	0.0020006	62.303	1		997320	997320	0
AVAVGRPSNEELR	13	1	1396.74	D6RGI3;D6RER5;Q9NVA2	D6RGI3	2	14	SEPT11	Septin-11	yes	2	0.00044137	61.65	1	1	11372000	4293900	7077600
MTGFELTEGVK	11	0	1210.59	Q02413	Q02413	651	661	DSG1	Desmoglein-1	yes	2	0.0082731	61.65		1	3976400	0	3976400
ALIAAQYSGAQVR	13	0	1346.73	P26641	P26641	18	30	EEF1G	Elongation factor 1-gamma	yes	2	0.0037087	61.65	1	1	2040200	1090400	949720
QGSGSGQSPSR	11	0	1046.47	Q86YZ3	Q86YZ3	652	662	HRNR	Hornerin	yes	2	0.010889	61.56	1		1144000	1144000	0
YEVTSGGGGTSR	12	0	1169.53	P15924	P15924	28	39	DSP	Desmoplakin	yes	2	0.0075584	60.518		1	3602900	0	3602900
QLQNIIQATSR	11	0	1270.7	P15924	P15924	271	281	DSP	Desmoplakin	yes	2	0.011252	60.518	1		986490	986490	0
IMATPEQVGK	10	0	1072.56	P12956;B1AHC9	P12956	452	461	XRCC6	X-ray repair cross-complementing protein 6	yes	2	0.017626	60.436	1		7270000	7270000	0
DGAGDVAFIR	10	0	1019.5	E7EQB2;E7ER44;P02788	E7EQB2	207	216	LTF	Lactotransferrin;Lactoferricin-H;Kaliocin-1;Lactoferroxin-A;Lactoferroxin-B;Lactoferroxin-C	yes	2	0.023133	60.436		1	1723700	0	1723700
ATQALVLAPTR	11	0	1139.67	J3KTB5;J3QS69;J3KT12;P60842;J3QKZ9;J3QLN6;J3KS25;J3QR64;J3QL43	J3KTB5	84	94	EIF4A1	Eukaryotic initiation factor 4A-I	yes	2	0.011396	60.102	1	1	3577700	2183800	1393900
DLSPDDPQVQK	11	0	1240.59	Q15828	Q15828	40	50	CST6	Cystatin-M	yes	2	0.011425	60.019		1	3711700	0	3711700
EEASGSSVTAEEAKK	15	1	1521.72	P13010	P13010	689	703	XRCC5	X-ray repair cross-complementing protein 5	yes	2;3	0.0003832	59.542	2	2	14093000	5844900	8247700
SILLATDVASR	11	0	1144.65	Q9H0S4	Q9H0S4	315	325	DDX47	Probable ATP-dependent RNA helicase DDX47	yes	2	0.011632	59.426	1	1	4460100	1965100	2494900
YGDGIQLTR	9	0	1021.52	P15924	P15924	95	103	DSP	Desmoplakin	yes	2	0.0051388	59.245	1		0	0	0
SLSSPPSSKR	10	1	1044.56	Q5VW31;A0A1B0GWB8;A0A1B0GW37;U3KQE8;A0A1B0GVN4;A0A1B0GWJ4;A0A0A0MRX8;A0A1B0GU97;A0A1B0GWI9;Q5VW27;Q5VW30;A0A2R8Y7V8;Q5VW26;O00712	Q5VW31	10	19	NFIB	Nuclear factor 1;Nuclear factor 1 B-type	yes	2	0.0098478	58.917	1	1	10605000000	5446700000	5158700000
LNDSILQATEQR	12	0	1386.71	P15924	P15924	1256	1267	DSP	Desmoplakin	yes	2	0.0082493	58.676		1	3168400	0	3168400
FNTANDDNVTQVR	13	0	1492.69	P04040	P04040	432	444	CAT	Catalase	yes	2	0.0050788	58.223		1	2006900	0	2006900
GAGSIAGASASPK	13	0	1072.55	P15924	P15924	2014	2026	DSP	Desmoplakin	yes	2	0.0052128	57.888		1	2390000	0	2390000
LRVDPVNFK	9	1	1086.62	P69905;G3V1N2;A0A2R8Y7C0	P69905	92	100	HBA1;HBA2	Hemoglobin subunit alpha	yes	3	0.017527	57.859		1	1148700	0	1148700
IEISSPCCPR	10	0	1217.55	Q5T749	Q5T749	327	336	KPRP	Keratinocyte proline-rich protein	yes	2	0.024127	57.598		1	1240900	0	1240900
TDYTLSIANR	10	0	1152.58	Q96P63	Q96P63	108	117	SERPINB12	Serpin B12	yes	2	0.02413	57.59		1	1710300	0	1710300
TGIDLGTTGR	10	0	989.514	A0A0U1RQH7;H0Y4X3;G3XAC6;Q14498;A0A087X122;A0A0U1RQW2	A0A0U1RQH7	194	203	RBM39	RNA-binding protein 39	yes	2	0.02413	57.59		1	3760200	0	3760200
ISEDKNPDYR	10	1	1235.58	P14923	P14923	652	661	JUP	Junction plakoglobin	yes	3	0.0091279	57.348	1	1	8478000	1025700	7452300
SAVQGPPER	9	0	939.477	A0A0G2JMB2;A0A286YEY5;A0A286YEY1;P01877;P01876	A0A0G2JMB2	156	164	IGHA2;IGHA1	Ig alpha-2 chain C region;Ig alpha-1 chain C region	yes	2	0.014956	57.047		1	819880	0	819880
GERHGSSSGSSSSYGQHGSGSR	22	1	2149.91	Q86YZ3	Q86YZ3	1440	1461	HRNR	Hornerin	yes	4	2.9169e-06	56.766		1	1283800	0	1283800
AVLIAGQPGTGK	12	0	1110.64	M0QXI6;X6R2L4;M0R0Y3;Q9Y230	M0QXI6	27	38	RUVBL2	RuvB-like 2	yes	2	0.0090511	56.729	1	1	3690900	1267900	2423000
IPADVDPLTITSSLSSDGVLTVNGPR	26	0	2623.37	E9PNH7;A0A024R3B9;P02511	E9PNH7	57	82	CRYAB	Alpha-crystallin B chain	yes	3	4.2639e-08	56.72	1		2746800	2746800	0
NTLTQTTENLR	11	0	1289.66	P15924	P15924	1414	1424	DSP	Desmoplakin	yes	2	0.01298	56.563		1	2093600	0	2093600
VEPAGR	6	0	627.334	A0A8V8TPI6;A0A8V8TPJ1;Q14676	A0A8V8TPI6	283	288	MDC1	Mediator of DNA damage checkpoint protein 1	yes	1	0.023627	56.255		1	18999000	0	18999000
LGMENDDTAVQYAIGR	16	0	1751.81	Q05048;A3KFI9;A0A0A0MSZ9	Q05048	56	71	CSTF1	Cleavage stimulation factor subunit 1	yes	2	0.0028755	56.094		1	1328000	0	1328000
AAAMANNLQK	10	0	1030.52	A0A0U1RQH7;H0Y4X3;G3XAC6;Q14498	A0A0U1RQH7	82	91	RBM39	RNA-binding protein 39	yes	2	0.01993	56.011		1	1106900	0	1106900
VTAVDVSTNR	10	0	1060.55	Q5JX83;Q96MM6	Q5JX83	580	589	HSPA12B	Heat shock 70 kDa protein 12B	yes	2	0.0026237	55.676		1	0	0	0
ITITNDK	7	0	803.439	E9PM13;E9PS65;A8K7Q2;V9GZ37;E9PNE6;E9PKE3;Q53FA3;A0A0G2JIW1;P54652;P34931;P0DMV9;P0DMV8;P17066;P11142	E9PM13	53	59	HSPA8;HSPA1A;HSPA2;HSPA1L;HSPA1B;HSPA6	Heat shock-related 70 kDa protein 2;Heat shock 70 kDa protein 1-like;Heat shock 70 kDa protein 1B;Heat shock 70 kDa protein 1A;Heat shock 70 kDa protein 6;Heat shock cognate 71 kDa protein	yes	2	0.022438	55.676		1	0	0	0
LEKDNAKLK	9	2	1057.61	A0A6Q8PG48;E7ESJ3;Q9UPS8	A0A6Q8PG48	100	108	ANKRD26	Ankyrin repeat domain-containing protein 26	yes	2	0.021032	55.676		1	2228900	0	2228900
GRHGSGLGHSSSHGQHGSGSGR	22	1	2097.95	Q86YZ3	Q86YZ3	1246	1267	HRNR	Hornerin	yes	5	2.8392e-06	55.588	1	1	3949400	1162300	2787100
QITVNDLPVGR	11	0	1210.67	A0A0A0MRQ5;A0A0A0MSI0;P32119;Q06830	A0A0A0MRQ5	39	49	PRDX1;PRDX2	Peroxiredoxin-2;Peroxiredoxin-1	yes	2	0.014429	55.567		1	6207100	0	6207100
DQGGELLSLR	10	0	1086.57	A0A2R8Y4X6;A0A2R8Y5E8;A0A6Q8PFG9;A0A6Q8PFN6;D6RJE6;A0A2R8Y6I1;A0A6Q8PF07;A0A6Q8PFF2;A0A6Q8PHA5;A0A2R8Y3N3;A0A6Q8PF47;E7ETE2;A0A2R8Y5P7;P49590;P12081	A0A2R8Y4X6	50	59	HARS2;HARS	Probable histidine--tRNA ligase, mitochondrial;Histidine--tRNA ligase, cytoplasmic	yes	2	0.024214	55.549		1	814130	0	814130
MADEAILQER	10	0	1174.57	Q9HCD5	Q9HCD5	316	325	NCOA5	Nuclear receptor coactivator 5	yes	2	0.0018833	55.37		1	1090500	0	1090500
YQREIDKLR	9	2	1219.67	P15924	P15924	1935	1943	DSP	Desmoplakin	yes	3	0.01048	54.982		1	2072100	0	2072100
EIAQDFK	7	0	849.423	K7EMV3;A0A590UJJ6;B4DEB1;K7EK07;K7ES00;Q71DI3;Q16695;P84243;P68431	K7EMV3	74	80	H3F3B;H3F3A;HIST2H3A;HIST3H3;HIST1H3A	Histone H3;Histone H3.2;Histone H3.1t;Histone H3.3;Histone H3.1	yes	2	0.022705	54.787	1		0	0	0
NLHSEISGKR	10	1	1139.6	P15924	P15924	932	941	DSP	Desmoplakin	yes	3	0.0039752	54.784		1	3464000	0	3464000
AQPSASLGVGYR	12	0	1204.62	Q96PK6	Q96PK6	251	262	RBM14	RNA-binding protein 14	yes	2	0.010855	54.608		1	4684900	0	4684900
RVEEDIQQQK	10	1	1271.65	P15924	P15924	1425	1434	DSP	Desmoplakin	yes	2	0.017702	54.608		1	2212000	0	2212000
GTNYLADVFEK	11	0	1255.61	P31151	P31151	51	61	S100A7	Protein S100-A7	yes	2	0.015925	54.539		1	2013100	0	2013100
EVAALCR	7	0	817.412	P12956;B1AHC9	P12956	393	399	XRCC6	X-ray repair cross-complementing protein 6	yes	2	0.022784	54.525	1		0	0	0
HTGPNSPDTANDGFVR	16	0	1683.76	P31943;G8JLB6;E9PCY7;D6R9T0;D6RJ04;D6RDU3;D6RIU0;D6RIT2;D6RFM3;D6RBM0;D6RAM1;E7EQJ0;P55795;D6RIH9;E5RGV0;H0YAQ2;E5RGH4	P31943	99	114	HNRNPH1;HNRNPH2	Heterogeneous nuclear ribonucleoprotein H;Heterogeneous nuclear ribonucleoprotein H, N-terminally processed;Heterogeneous nuclear ribonucleoprotein H2	yes	3	1.3417e-07	54.281	1	2	6962800	4185700	2777100
DSLIFLVDASK	11	0	1206.65	P12956	P12956	36	46	XRCC6	X-ray repair cross-complementing protein 6	yes	2	0.016614	54.066	1	1	3311100	1675800	1635300
GTGASGSFK	9	0	810.387	P16401;P22492;P16403;Q02539;P10412;P16402	P22492	102	110	HIST1H1B;HIST1H1T;HIST1H1C;HIST1H1A;HIST1H1E;HIST1H1D	Histone H1.5;Histone H1t;Histone H1.2;Histone H1.1;Histone H1.4;Histone H1.3	no	2	0.0072828	53.775	1		0	0	0
AQPSVSLGAAYR	12	0	1218.64	Q96PK6	Q96PK6	239	250	RBM14	RNA-binding protein 14	yes	2	0.011641	53.683		1	2659500	0	2659500
TTYLVLDEADR	11	0	1294.64	A0A7I2V2S0;A0A7I2V5F5;J3KTA4;A0A0G2JLI4;P17844;A0A7I2V507;J3KRZ1;J3QSF1	A0A7I2V2S0	242	252	DDX5	Probable ATP-dependent RNA helicase DDX5	yes	2	0.017172	53.683		1	1286600	0	1286600
AITGFDDPFSGK	12	0	1253.59	P15924	P15924	2092	2103	DSP	Desmoplakin	yes	2	0.011641	53.683		1	2339000	0	2339000
FEKEAAEMGK	10	1	1138.53	A0A7I2V5N4;Q5VTE0;P68104;A0A7I2V3H3;A0A087WV01;A0A2U3TZH3;Q05639;A0A2R8Y488;A6PW80;Q5JR01;A0A2R8Y660;A0A2R8YDN5	A0A7I2V5N4	42	51	EEF1A1P5;EEF1A1;EEF1A2	Putative elongation factor 1-alpha-like 3;Elongation factor 1-alpha 1;Elongation factor 1-alpha;Elongation factor 1-alpha 2	yes	3	0.0040277	53.567		1	4603000	0	4603000
LDELRDEGK	9	1	1073.54	A0A0C4DGB6;P02768;H0YA55;D6RHD5;B7WNR0	A0A0C4DGB6	206	214	ALB	Serum albumin	yes	3	0.021619	53.493		1	1931400	0	1931400
TDYNASVSVPDSSGPER	17	0	1779.79	P61978;Q5T6W2	P61978	70	86	HNRNPK	Heterogeneous nuclear ribonucleoprotein K	yes	2	0.0027067	53.252	1		5494700	5494700	0
LTPEELER	8	0	985.508	Q5H8X8;O95399	Q5H8X8	42	49	UTS2	Urotensin-2	yes	2	0.014796	53.166		1	0	0	0
ETQALILAPTR	11	0	1211.69	P38919	P38919	106	116	EIF4A3	Eukaryotic initiation factor 4A-III;Eukaryotic initiation factor 4A-III, N-terminally processed	yes	2	0.018472	52.79	1		1504100	1504100	0
NIPGITLLNVSK	12	0	1267.75	P36578;H3BM89	P36578	223	234	RPL4	60S ribosomal protein L4	yes	2	0.0124	52.79	1		9416100	9416100	0
DVIAQSQSGTGK	12	0	1189.59	P38919;I3L3H2	P38919	77	88	EIF4A3	Eukaryotic initiation factor 4A-III;Eukaryotic initiation factor 4A-III, N-terminally processed	yes	2	0.01258	52.579	1		931800	931800	0
TIGIIGAPFSK	11	0	1102.64	A0A5F9ZH78;P05089	A0A5F9ZH78	7	17	ARG1	Arginase-1	yes	2	0.0054129	52.579		1	3903500	0	3903500
RFWCWQR	7	1	1137.53	C9JSR4;O60443	C9JSR4	42	48	DFNA5	Non-syndromic hearing impairment protein 5	yes	2	0.022796	52.231		1	0	0	0
TVKDQDITR	9	1	1074.57	P15924	P15924	1550	1558	DSP	Desmoplakin	yes	3	0.023414	51.949		1	4194900	0	4194900
QQVPSGESAILDR	13	0	1398.71	A0A7I2V3E1;P09874;A0A7I2V5E9;A0A7I2V625	A0A7I2V3E1	270	282	PARP1	Poly [ADP-ribose] polymerase 1	yes	2	0.0070681	51.927	1		1671900	1671900	0
VFFEQSK	7	0	883.444	K7EQB6;K7ERZ5;P49916	K7EQB6	85	91	LIG3	DNA ligase 3	yes	2	0.023605	51.787	1		0	0	0
HVAAGTQQPYTDGVR	15	0	1598.78	P14923	P14923	541	555	JUP	Junction plakoglobin	yes	3	0.021593	51.546		1	7625500	0	7625500
NLPLPPPPPPR	11	0	1193.69	P61978;Q5T6W2	P61978	306	316	HNRNPK	Heterogeneous nuclear ribonucleoprotein K	yes	2	0.0021322	51.346		1	0	0	0
GITLSVRP	8	1	841.502	A0A075B6Z2	A0A075B6Z2	14	21	TRAJ56		yes	2	0.015808	50.966		1	3304900	0	3304900
EAVSLLR	7	0	786.46	Q13835	Q13835	333	339	PKP1	Plakophilin-1	yes	2	0.023851	50.966		1	0	0	0
TIEDRNIK	8	1	987.535	A0A0C4DG83;A2VCS9;E7ETZ8;Q49MG5	A0A0C4DG83	352	359	MAP9	Microtubule-associated protein 9	yes	2	0.023778	50.966		1	2746700	0	2746700
HTNSKETR	8	1	971.478	E9PMR6;Q9NZN5	E9PMR6	309	316	ARHGEF12	Rho guanine nucleotide exchange factor 12	yes	2	0.023778	50.966	1		4739300	4739300	0
KSEEEVAAR	9	1	1017.51	E7EQB2;E7ER44;P02788	E7EQB2	339	347	LTF	Lactotransferrin;Lactoferricin-H;Kaliocin-1;Lactoferroxin-A;Lactoferroxin-B;Lactoferroxin-C	yes	2	0.023874	50.607		1	833440	0	833440
FADLSEAANR	10	0	1092.52	B0YJC5;B0YJC4;P08670	B0YJC5	113	122	VIM	Vimentin	yes	2	0.0054602	50.607		1	0	0	0
IQNGAQGIR	9	0	955.52	P31943;G8JLB6;E9PCY7;D6R9T0;D6RJ04;D6RDU3;D6RIU0;D6RIT2;D6RFM3;D6RBM0;D6RAM1;E7EQJ0;D6RIH9;D6RF17;D6RDL0;E7EN40	P31943	36	44	HNRNPH1	Heterogeneous nuclear ribonucleoprotein H;Heterogeneous nuclear ribonucleoprotein H, N-terminally processed	yes	2	0.010448	50.127		1	0	0	0
EITALAPSTMK	11	0	1160.61	A6NL76;P63267;P68133;P68032;P62736;A0A804HKV3;E7EVS6;I3L4N8;P63261;P60709;A0A804GS07;A0A6Q8PFE4;A0A2R8YFE2	E7EVS6	316	326	ACTA1;ACTG2;ACTC1;ACTA2;ACTB;ACTG1	Actin, gamma-enteric smooth muscle;Actin, alpha skeletal muscle;Actin, alpha cardiac muscle 1;Actin, aortic smooth muscle;Actin, cytoplasmic 2;Actin, cytoplasmic 2, N-terminally processed;Actin, cytoplasmic 1;Actin, cytoplasmic 1, N-terminally processed	no	2	0.017484	49.715	1		2558800	2558800	0
GGDLMAYDRR	10	1	1152.53	P61978;Q5T6W2	P61978	317	326	HNRNPK	Heterogeneous nuclear ribonucleoprotein K	yes	3	0.0033356	49.35	1	1	6883100	3335700	3547400
TTNFAGILSQGLR	13	0	1376.74	A0A7I2V3E1;P09874	A0A7I2V3E1	823	835	PARP1	Poly [ADP-ribose] polymerase 1	yes	2	0.0079318	48.981		1	1154600	0	1154600
TVTAMDVVYALK	12	0	1309.7	P62805	P62805	81	92	HIST1H4A	Histone H4	yes	2	0.012035	48.796		1	909310	0	909310
QIILEKEETEELKR	14	2	1756.96	P12956;B1AHC9	P12956	326	339	XRCC6	X-ray repair cross-complementing protein 6	yes	3;4	0.0015247	47.666	2	2	14155000	8680700	5474000
KPPLLNNADSVQAK	14	1	1493.82	A0A7I2V3E1;P09874	A0A7I2V3E1	705	718	PARP1	Poly [ADP-ribose] polymerase 1	yes	3	0.00092292	47.621	1	1	6431200	2015300	4415800
GEQHGSSSGSSSSYGQHGSGSR	22	0	2121.87	Q86YZ3	Q86YZ3	1910	1931	HRNR	Hornerin	yes	4	4.3606e-05	47.392	1	1	3568100	817180	2751000
TQVVAGTNYYIK	12	0	1355.71	C9J0E4;P01040	C9J0E4	45	56	CSTA	Cystatin-A;Cystatin-A, N-terminally processed	yes	2	0.017154	47.198	1		1644500	1644500	0
LQLLEDDKENR	11	1	1371.7	A0A7I2V3E1;P09874	A0A7I2V3E1	572	582	PARP1	Poly [ADP-ribose] polymerase 1	yes	3	0.012397	45.915	1		5004300	5004300	0
SSSRGPYESGSGHSSGLGHQESR	23	1	2345.04	Q86YZ3	Q86YZ3	568	590	HRNR	Hornerin	yes	4;5	3.4385e-06	45.395		2	3189200	0	3189200
SDSFENPVLQQHFR	14	0	1702.81	P12956;B1AHC9	P12956	475	488	XRCC6	X-ray repair cross-complementing protein 6	yes	3	0.014256	45.28	1		2419800	2419800	0
LDAEVPTR	8	0	899.471	Q13835	Q13835	486	493	PKP1	Plakophilin-1	yes	2	0.021456	45.081	1		0	0	0
HKQSLEEAAK	10	1	1139.59	P15924	P15924	1309	1318	DSP	Desmoplakin	yes	3	0.021986	44.863		1	2819500	0	2819500
TPEFLR	6	0	761.407	P26641	P26641	46	51	EEF1G	Elongation factor 1-gamma	yes	2	0.023653	44.611	1		0	0	0
LNLQTK	6	0	715.423	Q16560	Q16560	58	63	SNRNP35	U11/U12 small nuclear ribonucleoprotein 35 kDa protein	yes	2	0.023658	44.531		1	0	0	0
NDTKEDVFVHQTAIK	15	1	1743.88	P67809;Q9Y2T7;P16989	P67809	78	92	YBX1;YBX2;YBX3	Nuclease-sensitive element-binding protein 1;Y-box-binding protein 2;Y-box-binding protein 3	yes	3	0.0031975	44.44		1	3423200	0	3423200
MLGPEGGEGFVVK	13	0	1318.66	P52597;A0A1B0GW42	P52597	2	14	HNRNPF	Heterogeneous nuclear ribonucleoprotein F;Heterogeneous nuclear ribonucleoprotein F, N-terminally processed	yes	2	0.0011863	44.318		1	2375000	0	2375000
SWLQQEQER	9	0	1202.57	Q8TBF8	Q8TBF8	234	242	FAM81A	Protein FAM81A	yes	3	0.008147	44.309		1	565820	0	565820
RPENPKPQDGK	11	2	1264.65	P67809;H0Y449	P67809	291	301	YBX1	Nuclease-sensitive element-binding protein 1	yes	3	0.0034777	43.897	1		1227000	1227000	0
TQPMTAQAASYR	12	0	1323.62	Q96PK6	Q96PK6	263	274	RBM14	RNA-binding protein 14	yes	2	0.019055	43.512		1	1762200	0	1762200
LKNTLTQTTENLR	13	1	1530.84	P15924	P15924	1412	1424	DSP	Desmoplakin	yes	3	0.006164	43.382		1	4463100	0	4463100
RLDQCPESPLQR	12	1	1497.74	Q5T749	Q5T749	387	398	KPRP	Keratinocyte proline-rich protein	yes	3	0.0035283	43.382		1	1548700	0	1548700
HLTSRHPEAEMAQNSVR	17	1	1961.95	P14923	P14923	461	477	JUP	Junction plakoglobin	yes	4	0.00059768	43.297		1	1454300	0	1454300
RHPYFYAPELLFFAK	15	1	1897.99	A0A0C4DGB6;P02768;H0YA55;D6RHD5;B7WNR0;H7C013	A0A0C4DGB6	169	183	ALB	Serum albumin	yes	3	0.00132	43.184	1		1793500	1793500	0
LSSEVEALRR	10	1	1158.64	P15924	P15924	1657	1666	DSP	Desmoplakin	yes	3	0.0086922	42.395		1	4402500	0	4402500
EDGNEEDKENQGDETQGQQPPQR	23	1	2627.1	P67809;H0Y449	P67809	257	279	YBX1	Nuclease-sensitive element-binding protein 1	yes	3	0.0001191	42.309	1	1	6485600	3079000	3406600
AAEVLPSAR	9	0	912.503	E7EX70;Q9GZS1	E7EX70	2	10	POLR1E	DNA-directed RNA polymerase I subunit RPA49	yes	2	0.01964	42.109		1	0	0	0
FFESFGDLSSPDAVMGNPK	19	0	2043.92	P02042;E9PEW8;E9PFT6	P02042	42	60	HBD	Hemoglobin subunit delta	yes	2	0.016776	42.041	1		2461100	2461100	0
VVIGMDVAASEFYR	14	0	1555.77	E5RGZ4;P13929	E5RGZ4	240	253	ENO3	Enolase;Beta-enolase	yes	2	0.014304	42.001	1		732240	732240	0
AMAQTAIK	8	0	832.448	G5EA30;Q92879	G5EA30	186	193	CELF1	CUGBP Elav-like family member 1	yes	2	0.015883	41.652	1		0	0	0
NLPVDMQLK	9	0	1056.56	Q96EA4	Q96EA4	519	527	SPDL1	Protein Spindly	yes	3	0.010691	41.448		1	2015300	0	2015300
IIRQEPSDSPMFIINR	16	1	1915	Q02413	Q02413	198	213	DSG1	Desmoglein-1	yes	3	0.0012749	41.378		1	3559600	0	3559600
LSSPESEVKIK	11	1	1215.67	F8WBW8;Q9P281	F8WBW8	1685	1695	BAHCC1	BAH and coiled-coil domain-containing protein 1	yes	3	0.020263	41.283	1		889280	889280	0
MNSLSEANTK	10	0	1093.51	P48594;P29508;C9JZ65	P48594	1	10	SERPINB4;SERPINB3	Serpin B4;Serpin B3	yes	2	0.0069615	41.117	1		1610800	1610800	0
AESSDKLYR	9	1	1067.52	A0A7I2V3E1;P09874;A0A7I2V5E9;A0A7I2V625;A0A7I2V384	A0A7I2V3E1	2	10	PARP1	Poly [ADP-ribose] polymerase 1	yes	2	0.01142	41.029		1	1363700	0	1363700
AEFAER	6	0	721.34	A0A494C0I0;H0YKJ4;A0A2R2Y2Q3;J3KN67;A0A0S2Z4G6;Q5TCU3;A7XZE4;B7Z596;A0A494BZZ2;A0A2R8YHD2;A0A2R8Y5V9;A0A494C034;H0YK48;H7BYY1;K7ENT6;F5H7S3;A0A087WWU8;A0A2R8YE05;A0A2R8YH90;A0A5F9UN72;A0A494C0V8;A0A2R8Y6A3;U3KQK2;K7EPB9;Q6ZN40;P67936;P09493;P07951;P06753	A0A494C0I0	17	22	TPM1;TPM3;TPM2;TPM2b;TPM4	Tropomyosin alpha-4 chain;Tropomyosin alpha-1 chain;Tropomyosin beta chain;Tropomyosin alpha-3 chain	yes	2	0.023849	40.921		1	0	0	0
GKVNVAK	7	1	714.439	D6RB96;Q9BVS4	D6RB96	2	8	RIOK2	Serine/threonine-protein kinase RIO2	yes	2	0.020007	40.686	1		756840	756840	0
VPQVSTPTLVEVSR	14	0	1510.84	A0A0C4DGB6;P02768;H0YA55;D6RHD5;B7WNR0;A0A087WWT3;C9JKR2	A0A0C4DGB6	439	452	ALB	Serum albumin	yes	2	0.017307	40.589		1	3893900	0	3893900
AVFPSIVGRPR	11	1	1197.7	A6NL76;P63267;P68133;P68032;P62736;C9JZR7;C9JFL5;F6QUT6;A0A6Q8PH58;I3L3R2;K7EM38;B8ZZJ2;F8WB63;G5E9R0;C9JUM1;C9JTX5;A0A2R8YGF8;Q6S8J3;A5A3E0;J3KT65;F6UVQ4;F8WCH0;P0CG38;E7EVS6;I3L4N8;P63261;P60709;A0A2R8Y793;A0A804GS07;I3L3I0;I3L1U9	E7EVS6	29	39	ACTA1;ACTG2;ACTC1;ACTA2;ACTB;ACTG1;POTEE;POTEF;POTEI	Actin, gamma-enteric smooth muscle;Actin, alpha skeletal muscle;Actin, alpha cardiac muscle 1;Actin, aortic smooth muscle;POTE ankyrin domain family member E;POTE ankyrin domain family member F;POTE ankyrin domain family member I;Actin, cytoplasmic 2;Actin, cytoplasmic 2, N-terminally processed;Actin, cytoplasmic 1;Actin, cytoplasmic 1, N-terminally processed	no	3	0.011346	40.496	1	1	4981700	1858700	3123000
LGHGVNNAAGQVGK	14	0	1320.69	Q6UWP8	Q6UWP8	115	128	SBSN	Suprabasin	yes	3	0.022772	40.066		1	2764600	0	2764600
MLDMGFEPQIR	11	0	1335.63	A0A7I2V2S0;A0A7I2V5F5;J3KTA4;A0A0G2JLI4;P17844;A0A7I2V507;Q92841;J3KRZ1;A0A1X7SBZ2;A0A5H1ZRQ2;J3QSF1;A0A2R8Y645;A0A0D9SG12;A0A2R8Y4A4;A0A2R8YFS5;A0A2U3TZJ9;A0A2R8YFR4;A0A2R8YCW1;A0A2R8YF78;A0A0D9SFB3;F6S8Q4;A0A2R8YDH3;A0A2R8Y7T2;A0A2R8YDT5;A0A0D9SF53;O15523;O00571;A0A2R8Y5G6	A0A7I2V2S0	253	263	DDX5;DDX17;DDX3X;DDX3Y	Probable ATP-dependent RNA helicase DDX5;Probable ATP-dependent RNA helicase DDX17;ATP-dependent RNA helicase DDX3Y;ATP-dependent RNA helicase DDX3X	yes	2	0.0062355	40.002		1	1205900	0	1205900
SIEPQK	6	0	700.376	O60486	O60486	666	671	PLXNC1	Plexin-C1	yes	2	0.0239	39.975		1	0	0	0
SYKQKEESR	9	2	1153.57	F8WE02;A0A3B3IT12;Q96MC2	F8WE02	72	80	DRC1	Dynein regulatory complex protein 1	yes	2	0.022635	38.792		1	715460	0	715460
SLNDPR	6	0	700.35	P15924	P15924	2161	2166	DSP	Desmoplakin	yes	2	0.023985	38.371		1	0	0	0
LAELSDYRR	9	1	1121.58	Q96PK6	Q96PK6	608	616	RBM14	RNA-binding protein 14	yes	3	0.015442	38.303		1	1634600	0	1634600
SNAQRQDIAFAYQR	14	1	1666.82	H0YMM1;H0YKS4;P07355;H0YMW4;H0YN42;H0YM50;H0YMU9;A0A7I2V4P4;H0YMD0;H0YNB8;H0YKZ7;H0YLV6;H0YMT9;H0YKX9;H0YKL9;H0YKV8	H0YMM1	64	77	ANXA2	Annexin;Annexin A2	yes	3	0.0097569	38.189		1	876510	0	876510
SKFWVNEQR	9	1	1192.6	P78363	P78363	1548	1556	ABCA4	Retinal-specific ATP-binding cassette transporter	yes	3	0.014159	38.086		1	6112200	0	6112200
SVGDGETVEFDVVEGEK	17	0	1794.82	P67809;H0Y449;Q9Y2T7;P16989;A0A0D9SEI8	P67809	102	118	YBX1;YBX2;YBX3	Nuclease-sensitive element-binding protein 1;Y-box-binding protein 2;Y-box-binding protein 3	yes	2	0.0003937	38.021		1	0	0	0
GSGSGQSPSSGQHGTGFGR	19	0	1746.77	Q86YZ3	Q86YZ3	430	448	HRNR	Hornerin	yes	3	0.019476	38.017		1	4576500	0	4576500
EFNKYDTDGSK	11	1	1302.57	P61158;B4DXW1	P61158	241	251	ACTR3	Actin-related protein 3	yes	3	0.016179	36.847		1	1661800	0	1661800
SIDCIR	6	0	762.369	P13010	P13010	635	640	XRCC5	X-ray repair cross-complementing protein 5	yes	2	0.024081	36.556		1	0	0	0
DNIQGITKPAIR	12	1	1324.75	P62805	P62805	25	36	HIST1H4A	Histone H4	yes	3	0.021444	36.284	1		1482800	1482800	0
FGQGVDNAAGQAGNEAGR	18	0	1717.78	Q6UWP8	Q6UWP8	152	169	SBSN	Suprabasin	yes	2	0.0094159	35.737		1	3185100	0	3185100
QSLGHGQHGSGSGQSPSPSR	20	0	1946.89	Q86YZ3	Q86YZ3	992	1011	HRNR	Hornerin	yes	3	0.016982	35.389		1	9419200	0	9419200
SGQSSYGQHSSGSSQSSGYGQHGSR	25	0	2499.04	Q5D862	Q5D862	613	637	FLG2	Filaggrin-2	yes	4	0.0002164	35.32		1	5571600	0	5571600
LFENLR	6	0	790.434	Q13547;Q92769;Q96G03	Q13547	366	371	HDAC1;HDAC2;PGM2	Histone deacetylase 1;Histone deacetylase 2;Phosphoglucomutase-2	yes	2	0.024158	35.105		1	0	0	0
VYDLVR	6	0	763.423	H0YHB0;P42357	H0YHB0	111	116	HAL	Histidine ammonia-lyase	yes	2	0.024158	35.105		1	0	0	0
SPNQNVQQAAAGALR	15	0	1523.78	Q13835	Q13835	298	312	PKP1	Plakophilin-1	yes	2	0.023874	34.887		1	2417100	0	2417100
HGSGSGHSSSHGQHGSGSGR	20	0	1858.78	Q86YZ3	Q86YZ3	2188	2207	HRNR	Hornerin	yes	4	0.0026902	34.748	1		1565300	1565300	0
LPVEEAYKR	9	1	1103.6	P15924	P15924	2310	2318	DSP	Desmoplakin	yes	3	0.018249	34.721		1	3420500	0	3420500
HGSSSGSSSHYGQHGSGSR	19	0	1857.77	Q86YZ3	Q86YZ3	1209	1227	HRNR	Hornerin	yes	4	0.0040333	34.721	1		1760300	1760300	0
ALEQPHEISQR	11	0	1306.66	C9JDK1;C9JXY2;Q6ZW95;B4DGU6;F8WDE6;O95069	C9JDK1	26	36	KCNK2	Potassium channel subfamily K member 2	yes	3	0.012106	34.721		1	314590	0	314590
TYFPHFDLSHGSAQVK	16	0	1832.88	P69905;G3V1N2;A0A2R8Y7C0	P69905	42	57	HBA1;HBA2	Hemoglobin subunit alpha	yes	4	0.01251	34.498		1	8107700	0	8107700
VGIQQGLLSQSTR	13	0	1385.76	Q6R954;F8WCX5;F6VRR5;Q9BY77	Q6R954	34	46	PDIP46;POLDIP3	Polymerase delta-interacting protein 3	yes	2	0.015356	33.866	1		0	0	0
KVADALTNAVAHVDDMPNALSALSDLHAHK	30	1	3123.58	P69905;G3V1N2;A0A2R8Y7C0	P69905	62	91	HBA1;HBA2	Hemoglobin subunit alpha	yes	4;5	8.5828e-05	33.601	2	2	36704000	20376000	16328000
VGEAAHALGNTGHEIGR	17	0	1687.84	Q6E0U4	Q6E0U4	99	115	DMKN	Dermokine	yes	3	0.0027046	32.387	1	1	1732000	0	1732000
SGSPRTGADGEHRR	14	2	1481.71	A0A384DVW2;A0A1B0GTI4;B5TYJ1;A0A1B0GU74;A0A590UJK2;A0A1B0GTW2;A0A1B0GUS3;A0A1B0GU81;A0A1B0GTN7;A0A1C7CYY9;A0A087WW63;O00555	A0A384DVW2	945	958	CACNA1A	Voltage-dependent P/Q-type calcium channel subunit alpha-1A	yes	3	0.011288	32.068		1	12702000	0	12702000
VIAPSSSLPTSLTIHHPR	18	0	1912.05	Q02413	Q02413	898	915	DSG1	Desmoglein-1	yes	4	0.015655	31.876		1	2370800	0	2370800
GPYESGSGHSSGLGHRESR	19	1	1955.88	Q86YZ3	Q86YZ3	1038	1056	HRNR	Hornerin	yes	3;4	0.0080082	31.801	1	2	21764000	2427600	19337000
VGDFVATDLDTGRPSTTVR	19	1	2006.01	Q02413	Q02413	404	422	DSG1	Desmoglein-1	yes	3	0.0087014	31.514		1	2437700	0	2437700
VADALTNAVAHVDDMPNALSALSDLHAHK	29	0	2995.48	P69905;G3V1N2;A0A2R8Y7C0	P69905	63	91	HBA1;HBA2	Hemoglobin subunit alpha	yes	4;5	0.00045163	31.441	1	2	76143000	27757000	48386000
FFESFGDLSTPDAVMGNPK	19	0	2057.94	P68871;F8W6P5;A0A2R8Y7R2	P68871	42	60	HBB	Hemoglobin subunit beta;LVV-hemorphin-7;Spinorphin	yes	2	0.010836	30.438	1		2065500	2065500	0
MVSGHHIPAIR	11	0	1216.65	F8WEV9;Q1PHJ8	F8WEV9	22	32	GLIS3		yes	3	0.02148	28.956		1	0	0	0
DSYVGDEAQSKR	12	1	1353.62	A6NL76;P63267;P68133;P68032;P62736;A0A804HKV3;C9JZR7;C9JFL5;F6QUT6;A0A6Q8PH58;I3L3R2;K7EM38;B8ZZJ2;F8WB63;G5E9R0;C9JUM1;C9JTX5;A0A2R8YGF8;J3KT65;F6UVQ4;E7EVS6;I3L4N8;P63261;P60709;A0A2R8Y793;A0A6Q8PFE4;I3L3I0;I3L1U9	E7EVS6	51	62	ACTA1;ACTG2;ACTC1;ACTA2;ACTB;ACTG1	Actin, gamma-enteric smooth muscle;Actin, alpha skeletal muscle;Actin, alpha cardiac muscle 1;Actin, aortic smooth muscle;Actin, cytoplasmic 2;Actin, cytoplasmic 2, N-terminally processed;Actin, cytoplasmic 1;Actin, cytoplasmic 1, N-terminally processed	no	3	0.016342	28.283		1	969850	0	969850
TFNTSTGGLLLPSDTKR	17	1	1806.95	P12956;B1AHC9	P12956	302	318	XRCC6	X-ray repair cross-complementing protein 6	yes	3	0.0084153	27.85	1	1	7460100	3017300	4442700
ESHRLPVDIAYKR	13	2	1582.86	P15924	P15924	2382	2394	DSP	Desmoplakin	yes	4	0.016915	26.969		1	2201700	0	2201700
LGHPDTLNQGEFK	13	0	1454.72	P06702	P06702	26	38	S100A9	Protein S100-A9	yes	3	0.013747	26.532	1		5691400	5691400	0
VGKGAK	6	1	558.349	E9PLM5;J3KPA5	E9PLM5	2	7	SLC6A9	Transporter	yes	1	0.021347	25.653		1	3013300	0	3013300
QETTHGQTINTTR	13	0	1485.72	Q5D862	Q5D862	1236	1248	FLG2	Filaggrin-2	yes	3	0.019502	24.415		1	0	0	0
QSSGHGRQGSGSGQSPSR	18	1	1755.8	Q86YZ3	Q86YZ3	1698	1715	HRNR	Hornerin	yes	4	0.0099758	24.043		1	1808900	0	1808900
YADLEAVNR	9	0	1049.51	E5RI44;A0A8I5KV41;O94844;Q9BYZ6	E5RI44	168	176	RHOBTB2;RHOBTB1	Rho-related BTB domain-containing protein 1;Rho-related BTB domain-containing protein 2	yes	3	0.021412	24.03	1		7087700	7087700	0
QSSSYGPHGYGSGR	14	0	1438.62	Q86YZ3	Q86YZ3	554	567	HRNR	Hornerin	yes	3	0.013647	22.855	1		2673900	2673900	0
EVKEAK	6	1	702.391	A8MX02;A0A2R8Y7G8;A0A140T9Y6;A0A2R8Y5N3;Q6ZNG9;Q8N0X7;Q6R2W3	A8MX02	59	64	KRBA2;SPG20;ZBED9	KRAB-A domain-containing protein 2;Spartin;SCAN domain-containing protein 3	yes	1	0.02277	22.237		1	589540	0	589540
GSPGVPSFAAGPPISEGK	18	0	1653.84	Q2L6G8;G8JLG2;Q15517	Q2L6G8	332	349	CDSN	Corneodesmosin	yes	2	0.022692	21.251		1	0	0	0
LCSLRLCLAEER	12	1	1518.76	B7ZLP8;A2RTX5	B7ZLP8	68	79	TARSL2	Probable threonine--tRNA ligase 2, cytoplasmic	yes	4	0.019471	20.953		1	4661100	0	4661100
SHQEDRASHGHSAESSR	17	1	1876.82	P20930	P20930	1635	1651	FLG	Filaggrin	yes	5	0.012818	20.939		1	2140500	0	2140500
DTMRDSLSQVLQR	13	1	1547.77	G5E931;H3BN57;Q8TDH9	G5E931	96	108	BLOC1S5;BLOC1S5-TXNDC5	Biogenesis of lysosome-related organelles complex 1 subunit 5	yes	3	0.019505	20.106		1	0	0	0
RPTSGLHPEDFIKK	14	2	1623.87	A0A0A0MSN1;A0A494C182;E9PH68;E7EWN5;A0A0U1RRA9;Q5YLB2;P38398	A0A0A0MSN1	291	304	BRCA1	Breast cancer type 1 susceptibility protein	yes	4	0.01755	19.323		1	2974000	0	2974000
PLISVYSEKGESSGK	15	1	1579.81	P36578;H3BU31;H3BTP7	P36578	6	20	RPL4	60S ribosomal protein L4	yes	3	0.020209	19.075	1		0	0	0
CQQCGKAYSHPR	12	1	1490.65	K7ER43;Q9BUY5	K7ER43	496	507	ZNF426	Zinc finger protein 426	yes	4	0.021234	18.136		1	235410	0	235410
PRVWPAAHQGFR	12	1	1420.75	A8MX49	A8MX49	347	358	PPM1F		yes	4	0.017059	17.666	1		4204400	4204400	0
CKNDRVCLWIGR	12	2	1575.78	Q07954	Q07954	3703	3714	LRP1	Prolow-density lipoprotein receptor-related protein 1;Low-density lipoprotein receptor-related protein 1 85 kDa subunit;Low-density lipoprotein receptor-related protein 1 515 kDa subunit;Low-density lipoprotein receptor-related protein 1 intracellular domain	yes	4	0.023885	16.533	1		3241300	3241300	0
RDQQQNYCSFIPR	13	1	1710.79	Q8N412	Q8N412	180	192	STPG2	Sperm-tail PG-rich repeat-containing protein 2	yes	3	0.024142	16.35		1	0	0	0
LTASSASQRWGFTVLAR	17	1	1849.98	J3KRS6	J3KRS6	35	51	CSNK1D		yes	3	0.023172	15.635		1	0	0	0
AADPPAENSSAPEAEQGGAE	20	0	1896.8	P67809;H0Y449	P67809	305	324	YBX1	Nuclease-sensitive element-binding protein 1	yes	3	0.021183	14.77		1	5288600	0	5288600
ITEVSCKSPQPESFKTSR	18	2	2080.03	P46013	P46013	2459	2476	MKI67	Antigen KI-67	yes	5	0.020897	14.266	1		11562000	11562000	0
WLVEQSCVRQSR	12	1	1546.77	H0YB42	H0YB42	110	121	TG		yes	4	0.020831	14.258	1		315510	315510	0
ELLENAEKSLNDMFVK	16	1	1878.94	O75487	O75487	111	126	GPC4	Glypican-4;Secreted glypican-4	yes	4	0.022932	10.485		1	2156200	0	2156200
DSRVHQILEGSNEVMR	16	1	1868.92	Q9UKU7	Q9UKU7	390	405	ACAD8	Isobutyryl-CoA dehydrogenase, mitochondrial	yes	5	0.023118	10.099		1	340860	0	340860
GPRENPLPAADNGPGS	16	1	1547.73	M0R2T5;M0R118	M0R2T5	46	61	STXBP2		yes	4	0.023202	9.788		1	2540700	0	2540700
LLCSEEPPRLHSNYQEISR	19	1	2327.13	Q86SP6	Q86SP6	216	234	GPR149	Probable G-protein coupled receptor 149	yes	5	0.023139	9.2633		1	1825500	0	1825500
ELFQTPDHTEESTTDDKTTK	20	1	2322.05	P46013	P46013	2081	2100	MKI67	Antigen KI-67	yes	5	0.02347	8.4704		1	896050	0	896050
SPENTDWQRVIEYHRENDEPR	21	2	2669.22	Q8IWB6	Q8IWB6	981	1001	TEX14	Inactive serine/threonine-protein kinase TEX14	yes	7	0.023827	7.5735		1	100620	0	100620
AAVENLPTFLVELSRVLANPGNSQVAR	27	1	2864.55	J3QR48;Q14974	J3QR48	28	54	KPNB1	Importin subunit beta-1	yes	6	0.023584	5.9663	1		1141000	1141000	0
LLPLPRLAPK	10	1	1116.74	Q9BY89	Q9BY89	60	69	KIAA1671	Uncharacterized protein KIAA1671	yes	1	0.023804	3.7464		1	1015400	0	1015400
GPCFASDTTLHCSDGEGAASTWGMPSPSTLK	31	0	3224.38	C9J582;A0A8Q3WKG2;P49796	C9J582	119	149	RGS3	Regulator of G-protein signaling 3	yes	5	0.023851	1.746		1	1497600	0	1497600
MEFPGGNDNYLTITGPSHPFLSGAEVSQSCR	31	0	3367.52	F8WBE8	F8WBE8	1	31	TOX4		yes	5	0.02389	1.7034		1	1499200	0	1499200
AENHVQHLQSACASSHQFQQMSRDFQAWLDTKK	33	2	3912.82	E7ETB9;E9PHM6;F6QMI7;F8W9J4;A0A7P0T890;Q03001	E7ETB9	2788	2820	DST	Dystonin	yes	3	0.024098	1.583		1	0	0	0
KESSVRSVSSDSHQDDEISSMEQSTEDSMQDDTK	34	2	3803.59	E9PML3;A0A7P0TB99;A0A7P0T7Z8;A0A7P0T9M6;A0A7P0T959;A0A7P0TBA0;A0A7P0T8H6;A0A7P0T9I7;A0A7P0TA48;A0A7P0T880;A0A7P0T9Q2;A0A7P0T9G0;A0A7P0T9X6;A0A7P0Z493;A0A7P0TAL4;A0A7P0Z4K9;Q8N157	E9PML3	247	280	AHI1	Jouberin	yes	3	0.023975	1.4727		3	0	0	0
DQAHFYFSQMPQIFDKLQDMDER	23	1	2888.29	M0R2H7;M0R0F9;W4VSQ9;Q15642	M0R2H7	200	222	TRIP10	Cdc42-interacting protein 4	yes	6	0.023907	0.78519	1		776300	776300	0
NHTACMEEQYNQYQVNGERLNGR	23	1	2810.22	H0Y5G8;P0DPD6;P0DPD8	H0Y5G8	627	649	ECE2		yes	6	0.023907	0.0025245		1	458270	0	458270
FCHLTCPPWAFGPGCSEECQCVQPHTQSCDKR	32	1	3935.62	H7C557;A0A8V8TL19;O75095	H7C557	643	674	MEGF6	Multiple epidermal growth factor-like domains protein 6	yes	4	0.023784	0	1	1	4007900	943780	3064100
KHVGLLRIK	9	2	1062.7	F8W7U8;P49959	F8W7U8	282	290	MRE11A	Double-strand break repair protein MRE11A	yes	1	0.023766	0	1		174950	174950	0
KYLSDNHILISALVIASTVILTVLGAIIWFLYKK	34	2	3815.24	A0A087WT00;Q8IX05	A0A087WT00	125	158	CD302	CD302 antigen	yes	3	0.024133	0	1		0	0	0
RVSCMWCADSMLYHCMSDPEGDYTDPCSCDTSDEK	35	1	4264.57	C9JG63;Q7Z698	C9JG63	354	388	SPRED2	Sprouty-related, EVH1 domain-containing protein 2	yes	3	0.023212	0		1	0	0	0
KVSPDVPVLLNVLHHVIPAALNPIIYGVRTQEIK	34	2	3742.17	Q8NH54	Q8NH54	271	304	OR56A3	Olfactory receptor 56A3	yes	3	0.024133	0	1		0	0	0
LAKIILALK	9	1	981.695	Q8NEN0	Q8NEN0	335	343	ARMC2	Armadillo repeat-containing protein 2	yes	1	0.02344	0	1		205250	205250	0
Notes: (1) The mass spectrometry data were analyzed using MaxQuant 2.0.1.0 and the protein database: UniProt Reference Proteome Homo sapiens (Human) [9606] 81791_20230317.fasta (https://www.uniprot.org/proteomes/UP000005640); (2) LC, liqid chromatography; MS, mass spectrometry.

## Sheet: Protein identification
Supplementary Table S3B: identification of SIRT3 promoter binding proteins by LC-MS/MS
Protein IDs	Majority protein IDs	Protein names	Gene names	Fasta headers	Number of proteins	Peptides	Razor + unique peptides	Unique peptides	Sequence coverage [%]	Mol. weight [kDa]	Sequence length	Score	Peptides HPNE_Off	Peptides HPNE_On	Razor + unique peptides HPNE_Off	Razor + unique peptides HPNE_On	Unique peptides HPNE_Off	Unique peptides HPNE_On	Sequence coverage HPNE_Off [%]	Sequence coverage HPNE_On [%]	Intensity	Intensity HPNE_Off	Intensity HPNE_On	iBAQ	iBAQ HPNE_Off	iBAQ HPNE_On
Q86YZ3	Q86YZ3	Hornerin	HRNR	sp|Q86YZ3|HORN_HUMAN Hornerin OS=Homo sapiens OX=9606 GN=HRNR PE=1 SV=2	1	28	28	28	29.4	282.39	2850	323.31	18	24	18	24	18	24	21.4	28.2	305040000	57669000	247370000	574100	81082	493020
P15924	P15924	Desmoplakin	DSP	sp|P15924|DESP_HUMAN Desmoplakin OS=Homo sapiens OX=9606 GN=DSP PE=1 SV=3	1	36	36	36	11.6	331.77	2871	219.13	4	34	4	34	4	34	1.3	10.9	140930000	3517700	137410000	508500	17329	491170
P68871;F8W6P5;A0A2R8Y7R2;A0A0J9YWK4;C9JRG0;A0A2R8Y7X9;P69892;P69891;P02100	P68871;F8W6P5;A0A2R8Y7R2	Hemoglobin subunit beta;Hemoglobin subunit beta (Fragment)	HBB;	sp|P68871|HBB_HUMAN Hemoglobin subunit beta OS=Homo sapiens OX=9606 GN=HBB PE=1 SV=2;tr|F8W6P5|F8W6P5_HUMAN Hemoglobin subunit beta (Fragment) OS=Homo sapiens OX=9606 GN=HBB PE=1 SV=1;tr|A0A2R8Y7R2|A0A2R8Y7R2_HUMAN Hemoglobin subunit beta OS=Homo sapiens O	9	6	6	2	53.1	15.998	147	66.637	4	4	4	4	2	1	39.5	29.3	106080000	67022000	39055000	9643300	6092900	3550400
P67809;H0Y449;C9J5V9;Q9Y2T7;P16989;A0A0D9SEI8	P67809;H0Y449	Y-box-binding protein 1;Y-box binding protein 1 (Fragment)	YBX1	sp|P67809|YBOX1_HUMAN Y-box-binding protein 1 OS=Homo sapiens OX=9606 GN=YBX1 PE=1 SV=3;tr|H0Y449|H0Y449_HUMAN Y-box binding protein 1 (Fragment) OS=Homo sapiens OX=9606 GN=YBX1 PE=1 SV=1	6	9	9	9	42.3	35.924	324	65.463	6	6	6	6	6	6	26.2	33.6	73864000	44894000	28970000	3491800	2288100	1203700
P69905;G3V1N2;A0A2R8Y7C0	P69905;G3V1N2;A0A2R8Y7C0	Hemoglobin subunit alpha;Alpha-globin;Hemoglobin subunit alpha 2 (Fragment)	HBA1;	sp|P69905|HBA_HUMAN Hemoglobin subunit alpha OS=Homo sapiens OX=9606 GN=HBA1 PE=1 SV=2;tr|G3V1N2|G3V1N2_HUMAN Alpha-globin OS=Homo sapiens OX=9606 GN=HBA1 PE=1 SV=1;tr|A0A2R8Y7C0|A0A2R8Y7C0_HUMAN Hemoglobin subunit alpha 2 (Fragment) OS=Homo sapiens OX=960	3	8	8	8	71.8	15.257	142	61.967	6	7	6	7	6	7	54.2	64.1	187600000	97108000	90488000	6062000	3997400	2064700
P13010;C9JZ81	P13010	X-ray repair cross-complementing protein 5	XRCC5	sp|P13010|XRCC5_HUMAN X-ray repair cross-complementing protein 5 OS=Homo sapiens OX=9606 GN=XRCC5 PE=1 SV=3	2	9	9	9	9.8	82.704	732	61.775	3	9	3	9	3	9	3.3	9.8	71138000	15447000	55691000	1199000	199750	999250
A0A7I2V5N4;Q5VTE0;P68104;A0A7I2V3H3;A0A087WV01;A0A7I2V659;A0A087WVQ9;A0A2U3TZH3;Q05639;A0A2R8Y488;A6PW80;Q5JR01;A0A2R8Y660;A0A2R8YDN5	A0A7I2V5N4;Q5VTE0;P68104;A0A7I2V3H3;A0A087WV01;A0A7I2V659;A0A087WVQ9;A0A2U3TZH3;Q05639	Elongation factor 1-alpha;Putative elongation factor 1-alpha-like 3;	EEF1A1;EEF1A1P5;	tr|A0A7I2V5N4|A0A7I2V5N4_HUMAN Elongation factor 1-alpha OS=Homo sapiens OX=9606 GN=EEF1A1 PE=1 SV=1;sp|Q5VTE0|EF1A3_HUMAN Putative elongation factor 1-alpha-like 3 OS=Homo sapiens OX=9606 GN=EEF1A1P5 PE=5 SV=1;sp|P68104|EF1A1_HUMAN Elongation factor 1-alp	14	8	8	8	18.9	47.266	433	57.5	6	6	6	6	6	6	13.6	15.5	500450000	236000000	264450000	19019000	9588000	9430900
Q02413	Q02413	Desmoglein-1	DSG1	sp|Q02413|DSG1_HUMAN Desmoglein-1 OS=Homo sapiens OX=9606 GN=DSG1 PE=1 SV=2	1	8	8	8	10.3	113.75	1049	50.954	0	8	0	8	0	8	0	10.3	34799000	0	34799000	600690	0	600690
A0A7I2V3E1;P09874;A0A7I2V5E9;A0A7I2V625;A0A7I2V384	A0A7I2V3E1;P09874	Poly [ADP-ribose] polymerase;Poly [ADP-ribose] polymerase 1	PARP1	tr|A0A7I2V3E1|A0A7I2V3E1_HUMAN Poly [ADP-ribose] polymerase OS=Homo sapiens OX=9606 GN=PARP1 PE=1 SV=1;sp|P09874|PARP1_HUMAN Poly [ADP-ribose] polymerase 1 OS=Homo sapiens OX=9606 GN=PARP1 PE=1 SV=4	5	8	8	8	9.5	108.19	971	50.828	5	6	5	6	5	6	6.2	7	32730000	12171000	20558000	285490	70655	214840
P61978;Q5T6W2;S4R359	P61978;Q5T6W2	Heterogeneous nuclear ribonucleoprotein K	HNRNPK	sp|P61978|HNRPK_HUMAN Heterogeneous nuclear ribonucleoprotein K OS=Homo sapiens OX=9606 GN=HNRNPK PE=1 SV=1;tr|Q5T6W2|Q5T6W2_HUMAN Heterogeneous nuclear ribonucleoprotein K OS=Homo sapiens OX=9606 GN=HNRNPK PE=1 SV=1	3	8	8	8	17.1	50.976	463	49.716	4	6	4	6	4	6	9.9	11.7	44977000	13925000	31052000	1083700	407280	676440
P20930	P20930	Filaggrin	FLG	sp|P20930|FILA_HUMAN Filaggrin OS=Homo sapiens OX=9606 GN=FLG PE=1 SV=3	1	6	6	6	6.5	435.16	4061	49.434	0	6	0	6	0	6	0	6.5	39363000	0	39363000	45348	0	45348
P81605	P81605	Dermcidin	DCD	sp|P81605|DCD_HUMAN Dermcidin OS=Homo sapiens OX=9606 GN=DCD PE=1 SV=2	1	6	6	6	40.9	11.284	110	48.253	5	6	5	6	5	6	40.9	40.9	193080000	66754000	126330000	23378000	7512000	15866000
E7EVS6;I3L4N8;P63261;P60709;A0A2R8Y793;A0A804GS07;A0A6Q8PFE4;I3L3I0;I3L1U9;A0A2R8YEA7;A0A2R8YFE2	E7EVS6;I3L4N8;P63261;P60709;A0A2R8Y793;A0A804GS07;A0A6Q8PFE4;I3L3I0;I3L1U9	Actin beta;Actin gamma 1;Actin, cytoplasmic 2;	ACTB;ACTG1;	tr|E7EVS6|E7EVS6_HUMAN Actin beta OS=Homo sapiens OX=9606 GN=ACTB PE=1 SV=9;tr|I3L4N8|I3L4N8_HUMAN Actin gamma 1 OS=Homo sapiens OX=9606 GN=ACTG1 PE=1 SV=9;sp|P63261|ACTG_HUMAN Actin, cytoplasmic 2 OS=Homo sapiens OX=9606 GN=ACTG1 PE=1 SV=1;sp|P60709|ACTB_	11	7	7	2	27.2	36.94	334	44.915	5	5	5	5	2	1	20.7	17.7	29837000	11499000	18339000	1137400	459040	678380
P12956;B1AHC9	P12956;B1AHC9	X-ray repair cross-complementing protein 6;X-ray repair cross complementing 6	XRCC6	sp|P12956|XRCC6_HUMAN X-ray repair cross-complementing protein 6 OS=Homo sapiens OX=9606 GN=XRCC6 PE=1 SV=2;tr|B1AHC9|B1AHC9_HUMAN X-ray repair cross complementing 6 OS=Homo sapiens OX=9606 GN=XRCC6 PE=1 SV=1	2	7	7	7	14	69.842	609	42.368	7	4	7	4	7	4	14	8.9	37029000	23750000	13279000	324850	240800	84051
A0A0C4DGB6;P02768;H0YA55;D6RHD5;B7WNR0;A0A087WWT3;C9JKR2;H7C013	A0A0C4DGB6;P02768;H0YA55;D6RHD5;B7WNR0;A0A087WWT3;C9JKR2	Albumin;Albumin (Fragment);	ALB;	tr|A0A0C4DGB6|A0A0C4DGB6_HUMAN Albumin OS=Homo sapiens OX=9606 GN=ALB PE=1 SV=1;sp|P02768|ALBU_HUMAN Albumin OS=Homo sapiens OX=9606 GN=ALB PE=1 SV=2;tr|H0YA55|H0YA55_HUMAN Albumin (Fragment) OS=Homo sapiens OX=9606 GN=ALB PE=1 SV=1;tr|D6RHD5|D6RHD5_HUMAN	8	6	6	6	9.3	69.226	604	41.013	3	4	3	4	3	4	6.1	5.6	68686000	40195000	28491000	811510	644660	166850
Q96PK6	Q96PK6	RNA-binding protein 14	RBM14	sp|Q96PK6|RBM14_HUMAN RNA-binding protein 14 OS=Homo sapiens OX=9606 GN=RBM14 PE=1 SV=2	1	6	6	6	10	69.491	669	35.514	0	6	0	6	0	6	0	10	17578000	0	17578000	613220	0	613220
Q13835	Q13835	Plakophilin-1	PKP1	sp|Q13835|PKP1_HUMAN Plakophilin-1 OS=Homo sapiens OX=9606 GN=PKP1 PE=1 SV=2	1	5	5	5	7.1	82.86	747	34.003	1	4	1	4	1	4	1.1	6	7206900	0	7206900	131030	0	131030
Q5D862	Q5D862	Filaggrin-2	FLG2	sp|Q5D862|FILA2_HUMAN Filaggrin-2 OS=Homo sapiens OX=9606 GN=FLG2 PE=1 SV=1	1	5	5	5	4.2	248.07	2391	33.986	0	5	0	5	0	5	0	4.2	30104000	0	30104000	307910	0	307910
P14923;C9JTX4;C9J826;C9JK18;C9JKY1	P14923	Junction plakoglobin	JUP	sp|P14923|PLAK_HUMAN Junction plakoglobin OS=Homo sapiens OX=9606 GN=JUP PE=1 SV=3	5	5	5	5	9.1	81.744	745	32.76	1	5	1	5	1	5	1.3	9.1	28599000	1025700	27573000	234910	21823	234910
P36578;H3BM89;H3BU31;H3BTP7	P36578;H3BM89;H3BU31	60S ribosomal protein L4;Ribosomal protein L4 (Fragment)	RPL4;	sp|P36578|RL4_HUMAN 60S ribosomal protein L4 OS=Homo sapiens OX=9606 GN=RPL4 PE=1 SV=5;tr|H3BM89|H3BM89_HUMAN 60S ribosomal protein L4 OS=Homo sapiens OX=9606 GN=RPL4 PE=1 SV=1;tr|H3BU31|H3BU31_HUMAN Ribosomal protein L4 (Fragment) OS=Homo sapiens OX=9606	4	4	4	4	10.8	47.697	427	28.676	4	2	4	2	4	2	10.8	4.4	44641000	30169000	14473000	1653400	1117400	536020
Q5T749	Q5T749	Keratinocyte proline-rich protein	KPRP	sp|Q5T749|KPRP_HUMAN Keratinocyte proline-rich protein OS=Homo sapiens OX=9606 GN=KPRP PE=1 SV=1	1	4	4	4	6.6	64.135	579	26.058	0	4	0	4	0	4	0	6.6	21732000	0	21732000	529610	0	529610
H0YMM1;H0YKS4;P07355;H0YMW4;H0YN42;H0YM50;H0YMU9;A0A7I2V4P4;H0YMD0;H0YNB8;H0YKZ7;H0YLV6;H0YMT9;H0YKX9;A6NMY6;H0YNP5;H0YKL9;H0YKV8;H0YNA0;H0YL33;H0YN28;H0YLE2	H0YMM1;H0YKS4;P07355;H0YMW4;H0YN42;H0YM50;H0YMU9;A0A7I2V4P4;H0YMD0;H0YNB8;H0YKZ7;H0YLV6;H0YMT9;H0YKX9;A6NMY6;H0YNP5;H0YKL9;H0YKV8	Annexin (Fragment);Annexin A2;	ANXA2;	tr|H0YMM1|H0YMM1_HUMAN Annexin (Fragment) OS=Homo sapiens OX=9606 GN=ANXA2 PE=1 SV=1;tr|H0YKS4|H0YKS4_HUMAN Annexin (Fragment) OS=Homo sapiens OX=9606 GN=ANXA2 PE=1 SV=1;sp|P07355|ANXA2_HUMAN Annexin A2 OS=Homo sapiens OX=9606 GN=ANXA2 PE=1 SV=2;tr|H0YMW4|	22	4	4	4	23.5	16.458	149	25.365	0	4	0	4	0	4	0	23.5	11780000	0	11780000	991210	0	991210
P31943;G8JLB6;E9PCY7;D6R9T0;D6RJ04;D6RDU3;D6RIU0;D6RIT2;D6RFM3;D6RBM0;D6RAM1;E7EQJ0;P55795;D6RIH9;H0YBG7;H0YB39;H0YBD7;D6RF17;D6RDL0;E5RGV0;H0YAQ2;E5RGH4;E7EN40	P31943;G8JLB6;E9PCY7;D6R9T0;D6RJ04;D6RDU3;D6RIU0;D6RIT2;D6RFM3;D6RBM0;D6RAM1;E7EQJ0;P55795;D6RIH9	Heterogeneous nuclear ribonucleoprotein H;Heterogeneous nuclear ribonucleoprotein H1;	HNRNPH1;	sp|P31943|HNRH1_HUMAN Heterogeneous nuclear ribonucleoprotein H OS=Homo sapiens OX=9606 GN=HNRNPH1 PE=1 SV=4;tr|G8JLB6|G8JLB6_HUMAN Heterogeneous nuclear ribonucleoprotein H1 OS=Homo sapiens OX=9606 GN=HNRNPH1 PE=1 SV=1;tr|E9PCY7|E9PCY7_HUMAN Heterogeneous	23	3	3	2	7.8	49.229	449	22.49	2	2	2	2	1	2	5.8	5.6	10789000	8011600	2777100	147150	147150	106810
P61158;B4DXW1;Q9P1U1	P61158;B4DXW1	Actin-related protein 3;Actin related protein 3	ACTR3	sp|P61158|ARP3_HUMAN Actin-related protein 3 OS=Homo sapiens OX=9606 GN=ACTR3 PE=1 SV=3;tr|B4DXW1|B4DXW1_HUMAN Actin related protein 3 OS=Homo sapiens OX=9606 GN=ACTR3 PE=1 SV=1	3	3	3	3	6.5	47.371	418	22.32	1	2	1	2	1	2	2.2	4.3	10274000	7351100	2922600	391450	334140	57311
A0A024RA87;G3V1Q4;E7ES33;E7EPK1;Q16181;A0A0U1RRH9;A0A0U1RRE1;A0A5F9ZGZ7	A0A024RA87;G3V1Q4;E7ES33;E7EPK1;Q16181;A0A0U1RRH9;A0A0U1RRE1;A0A5F9ZGZ7	Septin;	SEPTIN7;	tr|A0A024RA87|A0A024RA87_HUMAN Septin OS=Homo sapiens OX=9606 GN=SEPTIN7 PE=1 SV=1;tr|G3V1Q4|G3V1Q4_HUMAN Septin OS=Homo sapiens OX=9606 GN=SEPTIN7 PE=1 SV=2;tr|E7ES33|E7ES33_HUMAN Septin OS=Homo sapiens OX=9606 GN=SEPTIN7 PE=1 SV=3;tr|E7EPK1|E7EPK1_HUMAN	8	3	3	3	7	44.842	384	20.353	3	2	3	2	3	2	7	4.9	25306000	13154000	12153000	1100300	571900	528380
E7EQB2;E7ER44;P02788;C9JCF5	E7EQB2;E7ER44;P02788	Lactotransferrin (Fragment);Lactotransferrin	LTF	tr|E7EQB2|E7EQB2_HUMAN Lactotransferrin (Fragment) OS=Homo sapiens OX=9606 GN=LTF PE=1 SV=1;tr|E7ER44|E7ER44_HUMAN Lactotransferrin OS=Homo sapiens OX=9606 GN=LTF PE=1 SV=1;sp|P02788|TRFL_HUMAN Lactotransferrin OS=Homo sapiens OX=9606 GN=LTF PE=1 SV=6	4	3	3	3	5.6	76.625	696	19.081	1	3	1	3	1	3	2.9	5.6	18062000	9909500	8153000	361250	198190	163060
A0A7I2V2S0;A0A7I2V5F5;J3KTA4;A0A0G2JLI4;P17844;A0A7I2V507;Q92841;J3KRZ1;A0A1X7SBZ2;A0A5H1ZRQ2;J3QSF1;A0A2R8Y645;A0A0D9SG12;A0A2R8Y4A4;A0A2R8YFS5;A0A2U3TZJ9;A0A2R8YFR4;A0A2R8YCW1;A0A0U1RQJ0;A0A2R8YF78;A0A0D9SFB3;F6S8Q4;A0A2R8YDH3;A0A2R8Y7T2;A0A2R8YDT5;A0A0D9SF53;O15523;O00571;A0A2R8Y5G6	A0A7I2V2S0;A0A7I2V5F5;J3KTA4;A0A0G2JLI4;P17844;A0A7I2V507;Q92841;J3KRZ1;A0A1X7SBZ2;A0A5H1ZRQ2;J3QSF1	RNA helicase;DEAD-box helicase 5;Probable ATP-dependent RNA helicase DDX5	DDX5;	tr|A0A7I2V2S0|A0A7I2V2S0_HUMAN RNA helicase OS=Homo sapiens OX=9606 GN=DDX5 PE=1 SV=1;tr|A0A7I2V5F5|A0A7I2V5F5_HUMAN DEAD-box helicase 5 OS=Homo sapiens OX=9606 GN=DDX5 PE=1 SV=1;tr|J3KTA4|J3KTA4_HUMAN Probable ATP-dependent RNA helicase DDX5 OS=Homo sapie	29	3	3	3	8.2	47.274	416	18.425	0	3	0	3	0	3	0	8.2	3830100	0	3830100	136790	0	136790
F5H8D7;P18887	F5H8D7;P18887	X-ray repair cross complementing 1;DNA repair protein XRCC1	XRCC1	tr|F5H8D7|F5H8D7_HUMAN X-ray repair cross complementing 1 OS=Homo sapiens OX=9606 GN=XRCC1 PE=1 SV=2;sp|P18887|XRCC1_HUMAN DNA repair protein XRCC1 OS=Homo sapiens OX=9606 GN=XRCC1 PE=1 SV=3	2	3	3	3	5	66.013	602	18.285	2	2	2	2	2	2	3.3	3.3	28449000	14268000	14181000	917720	460260	457460
P62805	P62805	Histone H4	H4C1	sp|P62805|H4_HUMAN Histone H4 OS=Homo sapiens OX=9606 GN=H4C1 PE=1 SV=2	1	3	3	3	33	11.367	103	17.277	2	2	2	2	2	2	21.4	21.4	7150100	4260200	2889900	944540	462900	481650
P48594;P29508;C9JZ65;H0Y5H9	P48594;P29508;C9JZ65;H0Y5H9	Serpin B4;Serpin B3;Serpin family B member 4 (Fragment)	SERPINB4;SERPINB3	sp|P48594|SPB4_HUMAN Serpin B4 OS=Homo sapiens OX=9606 GN=SERPINB4 PE=1 SV=2;sp|P29508|SPB3_HUMAN Serpin B3 OS=Homo sapiens OX=9606 GN=SERPINB3 PE=1 SV=2;tr|C9JZ65|C9JZ65_HUMAN Serpin family B member 4 (Fragment) OS=Homo sapiens OX=9606 GN=SERPINB4 PE=1 SV	4	2	2	2	4.4	44.853	390	15.243	1	1	1	1	1	1	2.6	1.8	1610800	1610800	0	70034	70034	0
F8W787;A0A1B0GW44;A0A1B0GVP3;A0A1B0GV23;A0A1B0GVD5;A0A1B0GWE8;C9JH19;P07339	F8W787;A0A1B0GW44;A0A1B0GVP3;A0A1B0GV23;A0A1B0GVD5;A0A1B0GWE8;C9JH19;P07339	Cathepsin D;	CTSD;	tr|F8W787|F8W787_HUMAN Cathepsin D OS=Homo sapiens OX=9606 GN=CTSD PE=1 SV=2;tr|A0A1B0GW44|A0A1B0GW44_HUMAN Cathepsin D OS=Homo sapiens OX=9606 GN=CTSD PE=1 SV=1;tr|A0A1B0GVP3|A0A1B0GVP3_HUMAN Cathepsin D OS=Homo sapiens OX=9606 GN=CTSD PE=1 SV=1;tr|A0A1B0	8	1	1	1	2.1	40.783	377	14.991	0	1	0	1	0	1	0	2.1	0	0	0	0	0	0
Q08554	Q08554	Desmocollin-1	DSC1	sp|Q08554|DSC1_HUMAN Desmocollin-1 OS=Homo sapiens OX=9606 GN=DSC1 PE=1 SV=2	1	2	2	2	3.1	99.986	894	14.975	0	2	0	2	0	2	0	3.1	16813000	0	16813000	76627	0	76627
Q5T2N8;Q5T9A4	Q5T2N8;Q5T9A4	ATPase family AAA domain-containing protein 3C;ATPase family AAA domain-containing protein 3B	ATAD3C;ATAD3B	sp|Q5T2N8|ATD3C_HUMAN ATPase family AAA domain-containing protein 3C OS=Homo sapiens OX=9606 GN=ATAD3C PE=2 SV=2;sp|Q5T9A4|ATD3B_HUMAN ATPase family AAA domain-containing protein 3B OS=Homo sapiens OX=9606 GN=ATAD3B PE=1 SV=1	2	1	1	1	1.7	46.379	411	14.038	1	1	1	1	1	1	1.7	1.7	1628900	0	1628900	58175	0	58175
D6RGI3;D6RER5;Q9NVA2;D6RDP1;D6R9Y6;D6RDU5	D6RGI3;D6RER5;Q9NVA2;D6RDP1;D6R9Y6;D6RDU5	Septin;Septin-11;	SEPTIN11;	tr|D6RGI3|D6RGI3_HUMAN Septin OS=Homo sapiens OX=9606 GN=SEPTIN11 PE=1 SV=1;tr|D6RER5|D6RER5_HUMAN Septin OS=Homo sapiens OX=9606 GN=SEPTIN11 PE=1 SV=1;sp|Q9NVA2|SEP11_HUMAN Septin-11 OS=Homo sapiens OX=9606 GN=SEPTIN11 PE=1 SV=3;tr|D6RDP1|D6RDP1_HUMAN Sep	6	2	2	2	5.4	49.005	425	13.947	2	2	2	2	2	2	5.4	5.4	21821000	8164600	13657000	839280	314020	525250
A0A6Q8PFM1;A0A6Q8PF59;A0A6Q8PGH0;A0A6Q8PF80;Q3BDU5;A0A6Q8PHQ9;A0A804HL68;A0A6Q8PFJ0;P02545	A0A6Q8PFM1;A0A6Q8PF59;A0A6Q8PGH0;A0A6Q8PF80;Q3BDU5;A0A6Q8PHQ9;A0A804HL68;A0A6Q8PFJ0;P02545	Lamin A/C;	LMNA;	tr|A0A6Q8PFM1|A0A6Q8PFM1_HUMAN Lamin A/C OS=Homo sapiens OX=9606 GN=LMNA PE=1 SV=1;tr|A0A6Q8PF59|A0A6Q8PF59_HUMAN Lamin A/C OS=Homo sapiens OX=9606 GN=LMNA PE=1 SV=1;tr|A0A6Q8PGH0|A0A6Q8PGH0_HUMAN Lamin A/C OS=Homo sapiens OX=9606 GN=LMNA PE=1 SV=1;tr|A0A6	9	2	2	2	16.3	14.023	123	13.756	2	2	2	2	2	2	16.3	16.3	4350300	2499000	1851300	435030	249900	185130
Q9NZT1	Q9NZT1	Calmodulin-like protein 5	CALML5	sp|Q9NZT1|CALL5_HUMAN Calmodulin-like protein 5 OS=Homo sapiens OX=9606 GN=CALML5 PE=1 SV=2	1	2	2	2	14.4	15.892	146	13.608	0	2	0	2	0	2	0	14.4	14554000	0	14554000	1617100	0	1617100
Q15427	Q15427	Splicing factor 3B subunit 4	SF3B4	sp|Q15427|SF3B4_HUMAN Splicing factor 3B subunit 4 OS=Homo sapiens OX=9606 GN=SF3B4 PE=1 SV=1	1	2	2	2	5.2	44.385	424	12.788	2	2	2	2	2	2	5.2	5.2	7456200	2403400	5052800	392430	126490	265940
Q9H0S4	Q9H0S4	Probable ATP-dependent RNA helicase DDX47	DDX47	sp|Q9H0S4|DDX47_HUMAN Probable ATP-dependent RNA helicase DDX47 OS=Homo sapiens OX=9606 GN=DDX47 PE=1 SV=1	1	2	2	2	5.1	50.646	455	12.74	2	2	2	2	2	2	5.1	5.1	9665600	4321300	5344300	386620	172850	213770
Q05048;A3KFI9;A0A0A0MSZ9	Q05048;A3KFI9;A0A0A0MSZ9	Cleavage stimulation factor subunit 1;Cleavage stimulation factor 50 kDa subunit (Fragment);	CSTF1;	sp|Q05048|CSTF1_HUMAN Cleavage stimulation factor subunit 1 OS=Homo sapiens OX=9606 GN=CSTF1 PE=1 SV=1;tr|A3KFI9|A3KFI9_HUMAN Cleavage stimulation factor 50 kDa subunit (Fragment) OS=Homo sapiens OX=9606 GN=CSTF1 PE=1 SV=1;tr|A0A0A0MSZ9|A0A0A0MSZ9_HUMAN Cl	3	2	2	2	5.8	48.357	431	12.546	1	2	1	2	1	2	2.1	5.8	9174000	2912900	6261100	436860	138710	298150
P04406;E7EUT5	P04406;E7EUT5	Glyceraldehyde-3-phosphate dehydrogenase	GAPDH	sp|P04406|G3P_HUMAN Glyceraldehyde-3-phosphate dehydrogenase OS=Homo sapiens OX=9606 GN=GAPDH PE=1 SV=3;tr|E7EUT5|E7EUT5_HUMAN Glyceraldehyde-3-phosphate dehydrogenase OS=Homo sapiens OX=9606 GN=GAPDH PE=1 SV=1	2	2	2	2	5.4	36.053	335	12.445	0	2	0	2	0	2	0	5.4	9395400	0	9395400	494490	0	494490
G5EA30;Q92879;E9PKA1;F5H4Y5;E9PQK4;E9PSH0;F5H0D8;E9PKU1	G5EA30;Q92879;E9PKA1;F5H4Y5;E9PQK4;E9PSH0;F5H0D8;E9PKU1	CUG triplet repeat, RNA binding protein 1, isoform CRA_c;CUGBP Elav-like family member 1;	CELF1;	tr|G5EA30|G5EA30_HUMAN CUG triplet repeat, RNA binding protein 1, isoform CRA_c OS=Homo sapiens OX=9606 GN=CELF1 PE=1 SV=1;sp|Q92879|CELF1_HUMAN CUGBP Elav-like family member 1 OS=Homo sapiens OX=9606 GN=CELF1 PE=1 SV=2;tr|E9PKA1|E9PKA1_HUMAN CUGBP Elav-li	8	2	2	2	3.1	55.142	514	12.43	2	0	2	0	2	0	3.1	0	1021800	1021800	0	51090	51090	0
F8VV32;A0A0B4J259;P61626	F8VV32;A0A0B4J259;P61626	Lysozyme;Lysozyme C	LYZ	tr|F8VV32|F8VV32_HUMAN Lysozyme OS=Homo sapiens OX=9606 GN=LYZ PE=1 SV=1;tr|A0A0B4J259|A0A0B4J259_HUMAN Lysozyme OS=Homo sapiens OX=9606 GN=LYZ PE=1 SV=1;sp|P61626|LYSC_HUMAN Lysozyme C OS=Homo sapiens OX=9606 GN=LYZ PE=1 SV=1	3	2	2	2	20.2	11.488	104	12.41	0	2	0	2	0	2	0	20.2	10806000	0	10806000	1350700	0	1350700
Q6E0U4	Q6E0U4	Dermokine	DMKN	sp|Q6E0U4|DMKN_HUMAN Dermokine OS=Homo sapiens OX=9606 GN=DMKN PE=1 SV=3	1	2	2	2	5.3	47.082	476	12.289	2	2	2	2	2	2	5.3	5.3	7897900	2069300	5828600	324520	108910	215610
A0A5F9ZH78;P05089	A0A5F9ZH78;P05089	Arginase 1;Arginase-1	ARG1	tr|A0A5F9ZH78|A0A5F9ZH78_HUMAN Arginase 1 OS=Homo sapiens OX=9606 GN=ARG1 PE=1 SV=1;sp|P05089|ARGI1_HUMAN Arginase-1 OS=Homo sapiens OX=9606 GN=ARG1 PE=1 SV=2	2	2	2	2	9.3	25.66	237	12.284	0	2	0	2	0	2	0	9.3	8483700	0	8483700	565580	0	565580
P22492;P16403;Q02539;P10412;P16402	P22492;P16403;Q02539;P10412;P16402	Histone H1t;Histone H1.2;Histone H1.1;	H1-6;H1-2;H1-1;	sp|P22492|H1T_HUMAN Histone H1t OS=Homo sapiens OX=9606 GN=H1-6 PE=2 SV=4;sp|P16403|H12_HUMAN Histone H1.2 OS=Homo sapiens OX=9606 GN=H1-2 PE=1 SV=2;sp|Q02539|H11_HUMAN Histone H1.1 OS=Homo sapiens OX=9606 GN=H1-1 PE=1 SV=3;sp|P10412|H14_HUMAN Histone H1.4	5	2	2	1	9.7	22.019	207	12.259	2	1	2	1	1	1	9.7	5.3	12056000	5623100	6433100	1339600	624780	714790
J3KTB5;J3QS69;J3KT12;P60842;J3KTN0;J3QKZ9;J3QLN6;J3KS25;J3QR64;J3KSZ0;J3QL43	J3KTB5;J3QS69;J3KT12;P60842;J3KTN0;J3QKZ9;J3QLN6;J3KS25;J3QR64;J3KSZ0;J3QL43	ATP-dependent RNA helicase (Fragment);	EIF4A1;	tr|J3KTB5|J3KTB5_HUMAN ATP-dependent RNA helicase (Fragment) OS=Homo sapiens OX=9606 GN=EIF4A1 PE=1 SV=1;tr|J3QS69|J3QS69_HUMAN ATP-dependent RNA helicase (Fragment) OS=Homo sapiens OX=9606 GN=EIF4A1 PE=1 SV=1;tr|J3KT12|J3KT12_HUMAN ATP-dependent RNA helic	11	2	2	2	7.8	29.081	257	12.14	2	1	2	1	2	1	7.8	4.3	4398100	3004300	1393900	258710	176720	81994
P26641	P26641	Elongation factor 1-gamma	EEF1G	sp|P26641|EF1G_HUMAN Elongation factor 1-gamma OS=Homo sapiens OX=9606 GN=EEF1G PE=1 SV=3	1	2	2	2	4.3	50.118	437	12.057	2	1	2	1	2	1	4.3	3	2040200	1090400	949720	78468	41940	36528
Q5T750	Q5T750	Skin-specific protein 32	XP32	sp|Q5T750|XP32_HUMAN Skin-specific protein 32 OS=Homo sapiens OX=9606 GN=XP32 PE=1 SV=1	1	2	2	2	3.6	26.238	250	12.032	0	2	0	2	0	2	0	3.6	6948100	0	6948100	579010	0	579010
K7EQB6;K7ERZ5;P49916	K7EQB6;K7ERZ5;P49916	DNA ligase 3 (Fragment);DNA ligase 3	LIG3	tr|K7EQB6|K7EQB6_HUMAN DNA ligase 3 (Fragment) OS=Homo sapiens OX=9606 GN=LIG3 PE=1 SV=1;tr|K7ERZ5|K7ERZ5_HUMAN DNA ligase 3 (Fragment) OS=Homo sapiens OX=9606 GN=LIG3 PE=1 SV=1;sp|P49916|DNLI3_HUMAN DNA ligase 3 OS=Homo sapiens OX=9606 GN=LIG3 PE=1 SV=2	3	2	2	2	10.3	20.94	185	11.868	2	0	2	0	2	0	10.3	0	1598000	1598000	0	106530	106530	0
P31151;Q86SG5	P31151;Q86SG5	Protein S100-A7;Protein S100-A7A	S100A7;S100A7A	sp|P31151|S10A7_HUMAN Protein S100-A7 OS=Homo sapiens OX=9606 GN=S100A7 PE=1 SV=4;sp|Q86SG5|S1A7A_HUMAN Protein S100-A7A OS=Homo sapiens OX=9606 GN=S100A7A PE=1 SV=3	2	2	2	2	17.8	11.471	101	11.798	1	1	1	1	1	1	6.9	10.9	3883500	1870400	2013100	554780	267200	287580
Q6UWP8	Q6UWP8	Suprabasin	SBSN	sp|Q6UWP8|SBSN_HUMAN Suprabasin OS=Homo sapiens OX=9606 GN=SBSN PE=1 SV=2	1	2	2	2	5.4	60.54	590	11.669	0	2	0	2	0	2	0	5.4	5949700	0	5949700	99536	0	99536
P38919;I3L3H2	P38919;I3L3H2	Eukaryotic initiation factor 4A-III;RNA helicase	EIF4A3	sp|P38919|IF4A3_HUMAN Eukaryotic initiation factor 4A-III OS=Homo sapiens OX=9606 GN=EIF4A3 PE=1 SV=4;tr|I3L3H2|I3L3H2_HUMAN RNA helicase OS=Homo sapiens OX=9606 GN=EIF4A3 PE=1 SV=2	2	2	2	2	5.6	46.871	411	11.634	2	0	2	0	2	0	5.6	0	2435900	2435900	0	93687	93687	0
O96019;C9JQT2;H7C5S0	O96019;C9JQT2;H7C5S0	Actin-like protein 6A;Actin like 6A (Fragment)	ACTL6A;	sp|O96019|ACL6A_HUMAN Actin-like protein 6A OS=Homo sapiens OX=9606 GN=ACTL6A PE=1 SV=1;tr|C9JQT2|C9JQT2_HUMAN Actin like 6A (Fragment) OS=Homo sapiens OX=9606 GN=ACTL6A PE=1 SV=1;tr|H7C5S0|H7C5S0_HUMAN Actin like 6A (Fragment) OS=Homo sapiens OX=9606 GN=A	3	2	2	2	4.7	47.46	429	11.562	1	2	1	2	1	2	2.3	4.7	5819300	1238500	4580800	264510	56294	208220
E9PNH7;A0A024R3B9;P02511	E9PNH7;A0A024R3B9;P02511	Crystallin alpha B;Alpha-crystallin B chain	CRYAB;	tr|E9PNH7|E9PNH7_HUMAN Crystallin alpha B OS=Homo sapiens OX=9606 GN=CRYAB PE=1 SV=1;tr|A0A024R3B9|A0A024R3B9_HUMAN Crystallin alpha B OS=Homo sapiens OX=9606 GN=CRYAB PE=1 SV=1;sp|P02511|CRYAB_HUMAN Alpha-crystallin B chain OS=Homo sapiens OX=9606 GN=CRYA	3	1	1	1	24.5	11.996	106	11.37	1	0	1	0	1	0	24.5	0	2746800	2746800	0	343350	343350	0
A0A0U1RQH7;H0Y4X3;G3XAC6;Q14498;A0A087X122;A0A0U1RQW2	A0A0U1RQH7;H0Y4X3;G3XAC6;Q14498;A0A087X122;A0A0U1RQW2	RNA binding motif protein 39 (Fragment);	RBM39;	tr|A0A0U1RQH7|A0A0U1RQH7_HUMAN RNA binding motif protein 39 (Fragment) OS=Homo sapiens OX=9606 GN=RBM39 PE=1 SV=1;tr|H0Y4X3|H0Y4X3_HUMAN RNA binding motif protein 39 (Fragment) OS=Homo sapiens OX=9606 GN=RBM39 PE=1 SV=8;tr|G3XAC6|G3XAC6_HUMAN RNA binding m	6	2	2	2	8.2	26.698	245	11.318	0	2	0	2	0	2	0	8.2	4867100	0	4867100	286300	0	286300
P46013	P46013	Proliferation marker protein Ki-67	MKI67	sp|P46013|KI67_HUMAN Proliferation marker protein Ki-67 OS=Homo sapiens OX=9606 GN=MKI67 PE=1 SV=2	1	2	2	2	1.2	358.69	3256	11.309	1	1	1	1	1	1	0.6	0.6	12458000	11562000	896050	58766	54540	4226.6
A0A7P0Z433;A0A7P0TB53;A0A7P0TBJ5;A0A7P0T8M7;B1ALM3;Q13698	A0A7P0Z433;A0A7P0TB53;A0A7P0TBJ5;A0A7P0T8M7;B1ALM3;Q13698	Voltage-dependent L-type calcium channel subunit alpha	CACNA1S	tr|A0A7P0Z433|A0A7P0Z433_HUMAN Voltage-dependent L-type calcium channel subunit alpha OS=Homo sapiens OX=9606 GN=CACNA1S PE=1 SV=1;tr|A0A7P0TB53|A0A7P0TB53_HUMAN Voltage-dependent L-type calcium channel subunit alpha OS=Homo sapiens OX=9606 GN=CACNA1S PE=1	6	1	1	1	0.8	94.163	835	10.324	1	0	1	0	1	0	0.8	0	0	0	0	0	0	0
Q9HBM6	Q9HBM6	Transcription initiation factor TFIID subunit 9B	TAF9B	sp|Q9HBM6|TAF9B_HUMAN Transcription initiation factor TFIID subunit 9B OS=Homo sapiens OX=9606 GN=TAF9B PE=1 SV=1	1	1	1	1	2.4	27.622	251	9.6572	1	1	1	1	1	1	2.4	2.4	10864000	5721200	5142500	543180	286060	257120
Q01469	Q01469	Fatty acid-binding protein 5	FABP5	sp|Q01469|FABP5_HUMAN Fatty acid-binding protein 5 OS=Homo sapiens OX=9606 GN=FABP5 PE=1 SV=3	1	1	1	1	6.7	15.164	135	9.3207	1	1	1	1	1	1	6.7	6.7	27599000	7023600	20575000	2509000	638510	1870400
P52597;A0A1B0GW42	P52597;A0A1B0GW42	Heterogeneous nuclear ribonucleoprotein F;Heterogeneous nuclear ribonucleoprotein F (Fragment)	HNRNPF	sp|P52597|HNRPF_HUMAN Heterogeneous nuclear ribonucleoprotein F OS=Homo sapiens OX=9606 GN=HNRNPF PE=1 SV=3;tr|A0A1B0GW42|A0A1B0GW42_HUMAN Heterogeneous nuclear ribonucleoprotein F (Fragment) OS=Homo sapiens OX=9606 GN=HNRNPF PE=1 SV=1	2	2	1	1	5.5	45.671	415	6.9258	1	1	0	1	0	1	2.4	3.1	2375000	0	2375000	103260	0	103260
P25311	P25311	Zinc-alpha-2-glycoprotein	AZGP1	sp|P25311|ZA2G_HUMAN Zinc-alpha-2-glycoprotein OS=Homo sapiens OX=9606 GN=AZGP1 PE=1 SV=2	1	1	1	1	3.4	34.258	298	6.7381	1	1	1	1	1	1	3.4	3.4	8307800	2512500	5795300	437250	132240	305010
Q9HCD5	Q9HCD5	Nuclear receptor coactivator 5	NCOA5	sp|Q9HCD5|NCOA5_HUMAN Nuclear receptor coactivator 5 OS=Homo sapiens OX=9606 GN=NCOA5 PE=1 SV=2	1	1	1	1	1.7	65.536	579	6.7251	0	1	0	1	0	1	0	1.7	1090500	0	1090500	41944	0	41944
P12273	P12273	Prolactin-inducible protein	PIP	sp|P12273|PIP_HUMAN Prolactin-inducible protein OS=Homo sapiens OX=9606 GN=PIP PE=1 SV=1	1	1	1	1	8.2	16.572	146	6.6993	1	0	1	0	1	0	8.2	0	1093600	1093600	0	91130	91130	0
M0R0Q9;A0A8Q3SI45;A0A8Q3WM02;A0A8Q3SI05;P01024	M0R0Q9;A0A8Q3SI45;A0A8Q3WM02;A0A8Q3SI05;P01024	Complement C3 (Fragment);Complement C3	C3;	tr|M0R0Q9|M0R0Q9_HUMAN Complement C3 (Fragment) OS=Homo sapiens OX=9606 GN=C3 PE=1 SV=1;tr|A0A8Q3SI45|A0A8Q3SI45_HUMAN Complement C3 OS=Homo sapiens OX=9606 GN=C3 PE=1 SV=1;tr|A0A8Q3WM02|A0A8Q3WM02_HUMAN Complement C3 (Fragment) OS=Homo sapiens OX=9606 GN=	5	1	1	1	15.8	11.155	101	6.6988	1	0	1	0	1	0	15.8	0	997320	997320	0	124670	124670	0
Q14191	Q14191	Bifunctional 3-5 exonuclease/ATP-dependent helicase WRN	WRN	sp|Q14191|WRN_HUMAN Bifunctional 3-5 exonuclease/ATP-dependent helicase WRN OS=Homo sapiens OX=9606 GN=WRN PE=1 SV=2	1	1	1	1	0.8	162.46	1432	6.6688	0	1	0	1	0	1	0	0.8	872580	0	872580	9915.7	0	9915.7
Q5JX83;Q96MM6	Q5JX83;Q96MM6	Heat shock protein family A (Hsp70) member 12B;Heat shock 70 kDa protein 12B	HSPA12B	tr|Q5JX83|Q5JX83_HUMAN Heat shock protein family A (Hsp70) member 12B OS=Homo sapiens OX=9606 GN=HSPA12B PE=1 SV=2;sp|Q96MM6|HS12B_HUMAN Heat shock 70 kDa protein 12B OS=Homo sapiens OX=9606 GN=HSPA12B PE=1 SV=2	2	1	1	1	1.7	66.802	600	6.5811	0	1	0	1	0	1	0	1.7	0	0	0	0	0	0
H0YEP8;E9PKH2;P50454	H0YEP8;E9PKH2;P50454	Serpin family H member 1 (Fragment);Serpin family H member 1;Serpin H1	SERPINH1;	tr|H0YEP8|H0YEP8_HUMAN Serpin family H member 1 (Fragment) OS=Homo sapiens OX=9606 GN=SERPINH1 PE=1 SV=1;tr|E9PKH2|E9PKH2_HUMAN Serpin family H member 1 OS=Homo sapiens OX=9606 GN=SERPINH1 PE=1 SV=1;sp|P50454|SERPH_HUMAN Serpin H1 OS=Homo sapiens OX=9606 G	3	1	1	1	21.4	6.4983	56	6.4988	1	1	1	1	1	1	21.4	21.4	4106000	2575700	1530200	2053000	1287900	765120
Q8WVV4	Q8WVV4	Protein POF1B	POF1B	sp|Q8WVV4|POF1B_HUMAN Protein POF1B OS=Homo sapiens OX=9606 GN=POF1B PE=1 SV=3	1	1	1	1	1.7	68.064	589	6.4256	0	1	0	1	0	1	0	1.7	976780	0	976780	31509	0	31509
P31944	P31944	Caspase-14	CASP14	sp|P31944|CASPE_HUMAN Caspase-14 OS=Homo sapiens OX=9606 GN=CASP14 PE=1 SV=2	1	1	1	1	4.5	27.679	242	6.3289	0	1	0	1	0	1	0	4.5	5687200	0	5687200	315960	0	315960
P04040	P04040	Catalase	CAT	sp|P04040|CATA_HUMAN Catalase OS=Homo sapiens OX=9606 GN=CAT PE=1 SV=3	1	1	1	1	2.5	59.755	527	6.2942	0	1	0	1	0	1	0	2.5	2006900	0	2006900	62716	0	62716
B0YJC5;B0YJC4;P08670	B0YJC5;B0YJC4;P08670	Vimentin	VIM	tr|B0YJC5|B0YJC5_HUMAN Vimentin OS=Homo sapiens OX=9606 GN=VIM PE=1 SV=1;tr|B0YJC4|B0YJC4_HUMAN Vimentin OS=Homo sapiens OX=9606 GN=VIM PE=1 SV=1;sp|P08670|VIME_HUMAN Vimentin OS=Homo sapiens OX=9606 GN=VIM PE=1 SV=4	3	1	1	1	4.4	26.859	228	6.2628	0	1	0	1	0	1	0	4.4	0	0	0	0	0	0
A0A590UJG6	A0A590UJG6	Dystrotelin (Fragment)	DYTN	tr|A0A590UJG6|A0A590UJG6_HUMAN Dystrotelin (Fragment) OS=Homo sapiens OX=9606 GN=DYTN PE=4 SV=1	1	1	1	1	5.1	13.028	117	6.1844	1	0	1	0	1	0	5.1	0	6793100	6793100	0	1132200	1132200	0
A0A669KB02	A0A669KB02	Calpain 3 (Fragment)	CAPN3	tr|A0A669KB02|A0A669KB02_HUMAN Calpain 3 (Fragment) OS=Homo sapiens OX=9606 GN=CAPN3 PE=4 SV=1	1	1	1	1	10.7	9.3997	84	6.1743	1	1	1	1	1	1	10.7	10.7	36277000	20124000	16153000	4534700	2515500	2019200
C9J0D1;A0A494C189;A0A0U1RR32;A0A3B3IS11;A0A0U1RRH7;Q71UI9;Q9BTM1;Q16777;P04908;P0C0S8;P0C0S5;Q6FI13;Q7L7L0;Q8IUE6;Q93077;Q96QV6;Q96KK5;P16104;Q99878;P20671	C9J0D1;A0A494C189;A0A0U1RR32;A0A3B3IS11;A0A0U1RRH7;Q71UI9;Q9BTM1;Q16777;P04908;P0C0S8;P0C0S5;Q6FI13;Q7L7L0;Q8IUE6;Q93077;Q96QV6;Q96KK5;P16104;Q99878;P20671	Histone H2A;	H2AZ2;H2AZ1;hCG_2039566;	tr|C9J0D1|C9J0D1_HUMAN Histone H2A OS=Homo sapiens OX=9606 GN=H2AZ2 PE=1 SV=1;tr|A0A494C189|A0A494C189_HUMAN Histone H2A OS=Homo sapiens OX=9606 GN=H2AZ1 PE=1 SV=1;tr|A0A0U1RR32|A0A0U1RR32_HUMAN Histone H2A OS=Homo sapiens OX=9606 GN=hCG_2039566 PE=3 SV=1;	20	1	1	1	7.4	13.163	122	6.1707	1	0	1	0	1	0	7.4	0	2616000	2616000	0	436000	436000	0
J3KS79;K7ENH5;Q13867	J3KS79;K7ENH5;Q13867	Bleomycin hydrolase	BLMH	tr|J3KS79|J3KS79_HUMAN Bleomycin hydrolase OS=Homo sapiens OX=9606 GN=BLMH PE=1 SV=1;tr|K7ENH5|K7ENH5_HUMAN Bleomycin hydrolase OS=Homo sapiens OX=9606 GN=BLMH PE=1 SV=1;sp|Q13867|BLMH_HUMAN Bleomycin hydrolase OS=Homo sapiens OX=9606 GN=BLMH PE=1 SV=1	3	1	1	1	12.7	7.6826	71	6.161	1	0	1	0	1	0	12.7	0	2409700	2409700	0	481940	481940	0
P16401	P16401	Histone H1.5	H1-5	sp|P16401|H15_HUMAN Histone H1.5 OS=Homo sapiens OX=9606 GN=H1-5 PE=1 SV=3	1	2	1	1	8.8	22.58	226	6.1083	2	1	1	1	1	1	8.8	4.9	6451000	1728600	4722400	586460	157140	429310
Q8NHH1	Q8NHH1	Tubulin polyglutamylase TTLL11	TTLL11	sp|Q8NHH1|TTL11_HUMAN Tubulin polyglutamylase TTLL11 OS=Homo sapiens OX=9606 GN=TTLL11 PE=1 SV=2	1	1	1	1	1.1	87.611	800	6.1041	1	1	1	1	1	1	1.1	1.1	83691000	8369900	75321000	1609400	160960	1448500
H0YI26	H0YI26	Ubiquitin specific peptidase 15 (Fragment)	USP15	tr|H0YI26|H0YI26_HUMAN Ubiquitin specific peptidase 15 (Fragment) OS=Homo sapiens OX=9606 GN=USP15 PE=1 SV=1	1	1	1	1	3.8	18.211	157	6.0965	1	0	1	0	1	0	3.8	0	920680	920680	0	131530	131530	0
Q8TBF8	Q8TBF8	Protein FAM81A	FAM81A	sp|Q8TBF8|FA81A_HUMAN Protein FAM81A OS=Homo sapiens OX=9606 GN=FAM81A PE=1 SV=3	1	1	1	1	2.4	42.391	368	6.089	0	1	0	1	0	1	0	2.4	565820	0	565820	19511	0	19511
J3KMZ7;Q9H0H0	J3KMZ7;Q9H0H0	Integrator complex subunit 2	INTS2	tr|J3KMZ7|J3KMZ7_HUMAN Integrator complex subunit 2 OS=Homo sapiens OX=9606 GN=INTS2 PE=1 SV=1;sp|Q9H0H0|INT2_HUMAN Integrator complex subunit 2 OS=Homo sapiens OX=9606 GN=INTS2 PE=1 SV=2	2	1	1	1	0.5	133.38	1196	6.0596	1	0	1	0	1	0	0.5	0	5107700	5107700	0	92867	92867	0
M0QXI6;X6R2L4;M0R0Y3;Q9Y230	M0QXI6;X6R2L4;M0R0Y3;Q9Y230	RuvB-like helicase (Fragment);RuvB-like helicase	RUVBL2;	tr|M0QXI6|M0QXI6_HUMAN RuvB-like helicase (Fragment) OS=Homo sapiens OX=9606 GN=RUVBL2 PE=1 SV=1;tr|X6R2L4|X6R2L4_HUMAN RuvB-like helicase OS=Homo sapiens OX=9606 GN=RUVBL2 PE=1 SV=1;tr|M0R0Y3|M0R0Y3_HUMAN RuvB-like helicase OS=Homo sapiens OX=9606 GN=RUVB	4	1	1	1	11	11.425	109	6.0433	1	1	1	1	1	1	11	11	3690900	1267900	2423000	738180	253580	484610
F5H1Y3;P39748	F5H1Y3;P39748	Flap structure-specific endonuclease 1 (Fragment);Flap endonuclease 1	FEN1	tr|F5H1Y3|F5H1Y3_HUMAN Flap structure-specific endonuclease 1 (Fragment) OS=Homo sapiens OX=9606 GN=FEN1 PE=1 SV=1;sp|P39748|FEN1_HUMAN Flap endonuclease 1 OS=Homo sapiens OX=9606 GN=FEN1 PE=1 SV=1	2	1	1	1	6.7	18.275	165	6.0397	0	1	0	1	0	1	0	6.7	1141500	0	1141500	114150	0	114150
P47929	P47929	Galectin-7	LGALS7	sp|P47929|LEG7_HUMAN Galectin-7 OS=Homo sapiens OX=9606 GN=LGALS7 PE=1 SV=2	1	1	1	1	8.1	15.075	136	6.0366	0	1	0	1	0	1	0	8.1	1685200	0	1685200	153200	0	153200
Q5VW31;A0A1B0GWB8;A0A1B0GW37;U3KQE8;A0A1B0GVN4;A0A1B0GWJ4;A0A0A0MRX8;A0A1B0GU97;A0A1B0GWI9;Q5VW27;Q5VW30;A0A2R8Y7V8;Q5VW26;O00712	Q5VW31;A0A1B0GWB8;A0A1B0GW37;U3KQE8;A0A1B0GVN4;A0A1B0GWJ4;A0A0A0MRX8;A0A1B0GU97;A0A1B0GWI9;Q5VW27;Q5VW30;A0A2R8Y7V8;Q5VW26;O00712	Nuclear factor I B;Nuclear factor 1	NFIB	tr|Q5VW31|Q5VW31_HUMAN Nuclear factor I B OS=Homo sapiens OX=9606 GN=NFIB PE=1 SV=1;tr|A0A1B0GWB8|A0A1B0GWB8_HUMAN Nuclear factor I B OS=Homo sapiens OX=9606 GN=NFIB PE=1 SV=1;tr|A0A1B0GW37|A0A1B0GW37_HUMAN Nuclear factor 1 OS=Homo sapiens OX=9606 GN=NFIB	14	1	1	1	6	18.35	168	6.0067	1	1	1	1	1	1	6	6	10605000000	5446700000	5158700000	1178400000	605180000	573190000
Q96EA4	Q96EA4	Protein Spindly	SPDL1	sp|Q96EA4|SPDLY_HUMAN Protein Spindly OS=Homo sapiens OX=9606 GN=SPDL1 PE=1 SV=2	1	1	1	1	1.5	70.171	605	5.971	0	1	0	1	0	1	0	1.5	2015300	0	2015300	46868	0	46868
A0A384DVW2;A0A1B0GTI4;B5TYJ1;A0A1B0GU74;A0A590UJK2;A0A1B0GTW2;A0A1B0GUS3;A0A1B0GU81;A0A1B0GTN7;A0A1C7CYY9;A0A087WW63;O00555	A0A384DVW2;A0A1B0GTI4;B5TYJ1;A0A1B0GU74;A0A590UJK2;A0A1B0GTW2;A0A1B0GUS3;A0A1B0GU81;A0A1B0GTN7;A0A1C7CYY9;A0A087WW63;O00555	Voltage-dependent P/Q-type calcium channel subunit alpha	CACNA1A	tr|A0A384DVW2|A0A384DVW2_HUMAN Voltage-dependent P/Q-type calcium channel subunit alpha OS=Homo sapiens OX=9606 GN=CACNA1A PE=1 SV=1;tr|A0A1B0GTI4|A0A1B0GTI4_HUMAN Voltage-dependent P/Q-type calcium channel subunit alpha OS=Homo sapiens OX=9606 GN=CACNA1A	12	1	1	1	0.6	256.93	2261	5.9474	0	1	0	1	0	1	0	0.6	12702000	0	12702000	116540	0	116540
Q15828	Q15828	Cystatin-M	CST6	sp|Q15828|CYTM_HUMAN Cystatin-M OS=Homo sapiens OX=9606 GN=CST6 PE=1 SV=1	1	1	1	1	7.4	16.511	149	5.9421	0	1	0	1	0	1	0	7.4	3711700	0	3711700	371170	0	371170
C9JDK1;C9JXY2;Q6ZW95;B4DGU6;F8WDE6;O95069	C9JDK1;C9JXY2;Q6ZW95;B4DGU6;F8WDE6;O95069	Potassium two pore domain channel subfamily K member 2 (Fragment)	KCNK2	tr|C9JDK1|C9JDK1_HUMAN Potassium two pore domain channel subfamily K member 2 (Fragment) OS=Homo sapiens OX=9606 GN=KCNK2 PE=1 SV=1;tr|C9JXY2|C9JXY2_HUMAN Potassium two pore domain channel subfamily K member 2 (Fragment) OS=Homo sapiens OX=9606 GN=KCNK2 PE	6	1	1	1	9.3	12.941	118	5.917	0	1	0	1	0	1	0	9.3	314590	0	314590	104860	0	104860
A0A8V8TMY8;Q9HD64;O15446	A0A8V8TMY8;Q9HD64;O15446	Tyrosine-protein kinase;X antigen family member 1;	JAK1;XAGE1A;	tr|A0A8V8TMY8|A0A8V8TMY8_HUMAN Tyrosine-protein kinase OS=Homo sapiens OX=9606 GN=JAK1 PE=1 SV=1;sp|Q9HD64|XAGE1_HUMAN X antigen family member 1 OS=Homo sapiens OX=9606 GN=XAGE1A PE=1 SV=3;sp|O15446|RPA34_HUMAN DNA-directed RNA polymerase I subunit RPA34 O	3	1	1	1	0.7	95.097	823	5.9041	1	0	1	0	1	0	0.7	0	46040000	46040000	0	939580	939580	0
P06702	P06702	Protein S100-A9	S100A9	sp|P06702|S10A9_HUMAN Protein S100-A9 OS=Homo sapiens OX=9606 GN=S100A9 PE=1 SV=1	1	1	1	1	11.4	13.242	114	5.8618	1	0	1	0	1	0	11.4	0	5691400	5691400	0	632380	632380	0
P78363	P78363	Retinal-specific phospholipid-transporting ATPase ABCA4	ABCA4	sp|P78363|ABCA4_HUMAN Retinal-specific phospholipid-transporting ATPase ABCA4 OS=Homo sapiens OX=9606 GN=ABCA4 PE=1 SV=3	1	1	1	1	0.4	255.94	2273	5.849	0	1	0	1	0	1	0	0.4	6112200	0	6112200	54090	0	54090
E5RGZ4;P13929	E5RGZ4;P13929	phosphopyruvate hydratase;Beta-enolase	ENO3	tr|E5RGZ4|E5RGZ4_HUMAN phosphopyruvate hydratase OS=Homo sapiens OX=9606 GN=ENO3 PE=1 SV=1;sp|P13929|ENOB_HUMAN Beta-enolase OS=Homo sapiens OX=9606 GN=ENO3 PE=1 SV=5	2	1	1	1	4.9	30.402	283	5.8445	1	0	1	0	1	0	4.9	0	732240	732240	0	38539	38539	0
A0A0A0MRQ5;A0A0A0MSI0;P32119;Q06830	A0A0A0MRQ5;A0A0A0MSI0;P32119;Q06830	Peroxiredoxin 1;Peroxiredoxin-1 (Fragment);Peroxiredoxin-2	PRDX1;	tr|A0A0A0MRQ5|A0A0A0MRQ5_HUMAN Peroxiredoxin 1 OS=Homo sapiens OX=9606 GN=PRDX1 PE=1 SV=1;tr|A0A0A0MSI0|A0A0A0MSI0_HUMAN Peroxiredoxin-1 (Fragment) OS=Homo sapiens OX=9606 GN=PRDX1 PE=1 SV=1;sp|P32119|PRDX2_HUMAN Peroxiredoxin-2 OS=Homo sapiens OX=9606 GN=	4	1	1	1	11.3	10.676	97	5.8408	0	1	0	1	0	1	0	11.3	6207100	0	6207100	689680	0	689680
Q9UKX3	Q9UKX3	Myosin-13	MYH13	sp|Q9UKX3|MYH13_HUMAN Myosin-13 OS=Homo sapiens OX=9606 GN=MYH13 PE=2 SV=2	1	1	1	1	0.3	223.6	1938	5.8324	0	1	0	1	0	1	0	0.3	1206200	0	1206200	9649.9	0	9649.9
Q5H8X8;O95399	Q5H8X8;O95399	Urotensin 2;Urotensin-2	UTS2	tr|Q5H8X8|Q5H8X8_HUMAN Urotensin 2 OS=Homo sapiens OX=9606 GN=UTS2 PE=1 SV=1;sp|O95399|UTS2_HUMAN Urotensin-2 OS=Homo sapiens OX=9606 GN=UTS2 PE=1 SV=1	2	1	1	1	5.8	16.276	139	5.8299	0	1	0	1	0	1	0	5.8	0	0	0	0	0	0
A0A0G2JMB2;A0A286YEY5;A0A286YEY1;P01877;P01876	A0A0G2JMB2;A0A286YEY5;A0A286YEY1;P01877;P01876	Immunoglobulin heavy constant alpha 2 (Fragment);Immunoglobulin heavy constant alpha 2 (A2m marker) (Fragment)	IGHA2	tr|A0A0G2JMB2|A0A0G2JMB2_HUMAN Immunoglobulin heavy constant alpha 2 (Fragment) OS=Homo sapiens OX=9606 GN=IGHA2 PE=1 SV=1;tr|A0A286YEY5|A0A286YEY5_HUMAN Immunoglobulin heavy constant alpha 2 (A2m marker) (Fragment) OS=Homo sapiens OX=9606 GN=IGHA2 PE=1 SV	5	1	1	1	2.6	36.508	340	5.8252	0	1	0	1	0	1	0	2.6	819880	0	819880	51243	0	51243
Q6R954;F8WCX5;F6VRR5;Q9BY77	Q6R954;F8WCX5;F6VRR5;Q9BY77	DNA polymerase delta interacting protein 3;	POLDIP3;	tr|Q6R954|Q6R954_HUMAN DNA polymerase delta interacting protein 3 OS=Homo sapiens OX=9606 GN=POLDIP3 PE=1 SV=1;tr|F8WCX5|F8WCX5_HUMAN DNA polymerase delta interacting protein 3 OS=Homo sapiens OX=9606 GN=POLDIP3 PE=1 SV=1;tr|F6VRR5|F6VRR5_HUMAN DNA polymer	4	1	1	1	7	20.08	185	5.8137	1	0	1	0	1	0	7	0	0	0	0	0	0	0
A0A075B6Z2	A0A075B6Z2	T cell receptor alpha joining 56 (Fragment)	TRAJ56	tr|A0A075B6Z2|A0A075B6Z2_HUMAN T cell receptor alpha joining 56 (Fragment) OS=Homo sapiens OX=9606 GN=TRAJ56 PE=4 SV=1	1	1	1	1	38.1	2.1104	21	5.8011	0	1	0	1	0	1	0	38.1	3304900	0	3304900	3304900	0	3304900
P02042;E9PEW8;E9PFT6	P02042;E9PEW8;E9PFT6	Hemoglobin subunit delta;Hemoglobin subunit delta (Fragment)	HBD;	sp|P02042|HBD_HUMAN Hemoglobin subunit delta OS=Homo sapiens OX=9606 GN=HBD PE=1 SV=2;tr|E9PEW8|E9PEW8_HUMAN Hemoglobin subunit delta (Fragment) OS=Homo sapiens OX=9606 GN=HBD PE=1 SV=1;tr|E9PFT6|E9PFT6_HUMAN Hemoglobin subunit delta OS=Homo sapiens OX=960	3	5	1	1	44.2	16.055	147	5.7753	3	3	1	0	1	0	30.6	20.4	2461100	2461100	0	223740	223740	0
A8MX49	A8MX49	Protein phosphatase 1F (PP2C domain containing), isoform CRA_b	PPM1F	tr|A8MX49|A8MX49_HUMAN Protein phosphatase 1F (PP2C domain containing), isoform CRA_b OS=Homo sapiens OX=9606 GN=PPM1F PE=1 SV=2	1	1	1	1	3.3	40.148	361	5.7681	1	0	1	0	1	0	3.3	0	4204400	4204400	0	233580	233580	0
C9J0E4;P01040	C9J0E4;P01040	Cystatin A;Cystatin-A	CSTA	tr|C9J0E4|C9J0E4_HUMAN Cystatin A OS=Homo sapiens OX=9606 GN=CSTA PE=1 SV=1;sp|P01040|CYTA_HUMAN Cystatin-A OS=Homo sapiens OX=9606 GN=CSTA PE=1 SV=1	2	1	1	1	19	7.0861	63	5.7656	1	0	1	0	1	0	19	0	1644500	1644500	0	274080	274080	0
C9JW69;P18754	C9JW69;P18754	Regulator of chromosome condensation 1 (Fragment);Regulator of chromosome condensation	RCC1	tr|C9JW69|C9JW69_HUMAN Regulator of chromosome condensation 1 (Fragment) OS=Homo sapiens OX=9606 GN=RCC1 PE=1 SV=1;sp|P18754|RCC1_HUMAN Regulator of chromosome condensation OS=Homo sapiens OX=9606 GN=RCC1 PE=1 SV=1	2	1	1	1	2.7	39.584	372	5.7651	1	1	1	1	1	1	2.7	2.7	13308000	3725600	9582600	739340	206980	532370
A0A8V8TNZ0;A0A8V8TQP8;C9J1Z8;A0A8V8TNZ5;A0A8V8TQC0;F5H423;P84085;P84077;P61204	A0A8V8TNZ0;A0A8V8TQP8;C9J1Z8;A0A8V8TNZ5;A0A8V8TQC0;F5H423;P84085;P84077;P61204	ADP ribosylation factor 1 (Fragment);	ARF1;	tr|A0A8V8TNZ0|A0A8V8TNZ0_HUMAN ADP ribosylation factor 1 (Fragment) OS=Homo sapiens OX=9606 GN=ARF1 PE=1 SV=1;tr|A0A8V8TQP8|A0A8V8TQP8_HUMAN ADP ribosylation factor 1 (Fragment) OS=Homo sapiens OX=9606 GN=ARF1 PE=1 SV=1;tr|C9J1Z8|C9J1Z8_HUMAN ADP ribosylat	9	1	1	1	7	16.199	142	5.7622	1	0	1	0	1	0	7	0	1588400	1588400	0	176490	176490	0
K7EQ02;K7EQ55;K7EK33;Q96EP5	K7EQ02;K7EQ55;K7EK33;Q96EP5	DAZ associated protein 1 (Fragment);DAZ associated protein 1	DAZAP1;	tr|K7EQ02|K7EQ02_HUMAN DAZ associated protein 1 (Fragment) OS=Homo sapiens OX=9606 GN=DAZAP1 PE=1 SV=2;tr|K7EQ55|K7EQ55_HUMAN DAZ associated protein 1 OS=Homo sapiens OX=9606 GN=DAZAP1 PE=1 SV=2;tr|K7EK33|K7EK33_HUMAN DAZ associated protein 1 OS=Homo sapie	4	1	1	1	1.8	35.02	327	5.7574	0	1	0	1	0	1	0	1.8	1100000	0	1100000	91664	0	91664
A0A0A0MSN1;A0A494C182;E9PH68;E7EWN5;A0A0U1RRA9;Q5YLB2;P38398	A0A0A0MSN1;A0A494C182;E9PH68;E7EWN5;A0A0U1RRA9;Q5YLB2;P38398	BRCA1 DNA repair associated (Fragment);	BRCA1;	tr|A0A0A0MSN1|A0A0A0MSN1_HUMAN BRCA1 DNA repair associated (Fragment) OS=Homo sapiens OX=9606 GN=BRCA1 PE=1 SV=1;tr|A0A494C182|A0A494C182_HUMAN BRCA1 DNA repair associated (Fragment) OS=Homo sapiens OX=9606 GN=BRCA1 PE=1 SV=1;tr|E9PH68|E9PH68_HUMAN BRCA1 D	7	1	1	1	3.2	48.998	437	5.7557	0	1	0	1	0	1	0	3.2	2974000	0	2974000	135180	0	135180
I3L0W5;E7EVZ2;E7EX29;E9PG15;A0A0J9YWE8;F8WEB6;I3L3T1;Q4VY19;E7ESK7;B4DJF2;E9PD24;E5RIR4;Q4VY20;A2IDB1;E5RGE1;P27348;P63104;P31946;Q04917;P61981;P31947;P62258	I3L0W5;E7EVZ2;E7EX29;E9PG15;A0A0J9YWE8;F8WEB6;I3L3T1;Q4VY19;E7ESK7;B4DJF2;E9PD24;E5RIR4;Q4VY20;A2IDB1;E5RGE1;P27348;P63104;P31946;Q04917;P61981;P31947;P62258	14-3-3 protein epsilon;Tyrosine 3-monooxygenase/tryptophan 5-monooxygenase activation protein zeta (Fragment);	YWHAE;YWHAZ;	tr|I3L0W5|I3L0W5_HUMAN 14-3-3 protein epsilon OS=Homo sapiens OX=9606 GN=YWHAE PE=1 SV=1;tr|E7EVZ2|E7EVZ2_HUMAN Tyrosine 3-monooxygenase/tryptophan 5-monooxygenase activation protein zeta (Fragment) OS=Homo sapiens OX=9606 GN=YWHAZ PE=1 SV=1;tr|E7EX29|E7EX	22	1	1	1	18.4	4.5157	38	5.7474	0	1	0	1	0	1	0	18.4	0	0	0	0	0	0
Q9P2V4	Q9P2V4	Leucine-rich repeat, immunoglobulin-like domain and transmembrane domain-containing protein 1	LRIT1	sp|Q9P2V4|LRIT1_HUMAN Leucine-rich repeat, immunoglobulin-like domain and transmembrane domain-containing protein 1 OS=Homo sapiens OX=9606 GN=LRIT1 PE=2 SV=1	1	1	1	1	1.3	68.04	623	5.7129	0	1	0	1	0	1	0	1.3	0	0	0	0	0	0
B7ZLP8;A2RTX5	B7ZLP8;A2RTX5	threonine--tRNA ligase;Threonine--tRNA ligase 2, cytoplasmic	TARS3	tr|B7ZLP8|B7ZLP8_HUMAN threonine--tRNA ligase OS=Homo sapiens OX=9606 GN=TARS3 PE=1 SV=1;sp|A2RTX5|SYTC2_HUMAN Threonine--tRNA ligase 2, cytoplasmic OS=Homo sapiens OX=9606 GN=TARS3 PE=1 SV=1	2	1	1	1	1.6	88.743	766	5.7106	0	1	0	1	0	1	0	1.6	4661100	0	4661100	101330	0	101330
G5E931;H3BN57;Q8TDH9	G5E931;H3BN57;Q8TDH9	Biogenesis of lysosome-related organelles complex 1 subunit 5;Biogenesis of lysosome-related organelles complex 1 subunit 5 (Fragment)	BLOC1S5;	tr|G5E931|G5E931_HUMAN Biogenesis of lysosome-related organelles complex 1 subunit 5 OS=Homo sapiens OX=9606 GN=BLOC1S5 PE=1 SV=1;tr|H3BN57|H3BN57_HUMAN Biogenesis of lysosome-related organelles complex 1 subunit 5 (Fragment) OS=Homo sapiens OX=9606 GN=BLO	3	1	1	1	11.4	12.779	114	5.7099	0	1	0	1	0	1	0	11.4	0	0	0	0	0	0
E7EX70;Q9GZS1	E7EX70;Q9GZS1	RNA polymerase I subunit E;DNA-directed RNA polymerase I subunit RPA49	POLR1E	tr|E7EX70|E7EX70_HUMAN RNA polymerase I subunit E OS=Homo sapiens OX=9606 GN=POLR1E PE=1 SV=2;sp|Q9GZS1|RPA49_HUMAN DNA-directed RNA polymerase I subunit RPA49 OS=Homo sapiens OX=9606 GN=POLR1E PE=1 SV=3	2	1	1	1	6.4	15.862	141	5.7069	0	1	0	1	0	1	0	6.4	0	0	0	0	0	0
D6RB96;Q9BVS4	D6RB96;Q9BVS4	RIO kinase 2;Serine/threonine-protein kinase RIO2	RIOK2	tr|D6RB96|D6RB96_HUMAN RIO kinase 2 OS=Homo sapiens OX=9606 GN=RIOK2 PE=1 SV=1;sp|Q9BVS4|RIOK2_HUMAN Serine/threonine-protein kinase RIO2 OS=Homo sapiens OX=9606 GN=RIOK2 PE=1 SV=2	2	1	1	1	18.9	4.267	37	5.6988	1	0	1	0	1	0	18.9	0	756840	756840	0	378420	378420	0
F8WBW8;Q9P281	F8WBW8;Q9P281	BAH domain and coiled-coil containing 1;BAH and coiled-coil domain-containing protein 1	BAHCC1	tr|F8WBW8|F8WBW8_HUMAN BAH domain and coiled-coil containing 1 OS=Homo sapiens OX=9606 GN=BAHCC1 PE=4 SV=2;sp|Q9P281|BAHC1_HUMAN BAH and coiled-coil domain-containing protein 1 OS=Homo sapiens OX=9606 GN=BAHCC1 PE=1 SV=4	2	1	1	1	0.4	276.9	2608	5.6933	1	0	1	0	1	0	0.4	0	889280	889280	0	7349.4	7349.4	0
A6NL76;P63267;P68133;P68032;P62736;A0A804HKV3;C9JZR7;C9JFL5;F6QUT6;A0A6Q8PH58;I3L3R2;K7EM38;B8ZZJ2;F8WB63;G5E9R0;C9JUM1;C9JTX5;A0A2R8YGF8;Q6S8J3;A5A3E0;J3KT65;F6UVQ4;F8WCH0;P0CG38;A0A7P0TBL1;P0CG39;Q562R1;Q9BYX7;A0A6Q8PGD7	A6NL76;P63267;P68133;P68032;P62736;A0A804HKV3;C9JZR7;C9JFL5;F6QUT6;A0A6Q8PH58;I3L3R2;K7EM38;B8ZZJ2;F8WB63;G5E9R0;C9JUM1;C9JTX5;A0A2R8YGF8;Q6S8J3;A5A3E0;J3KT65;F6UVQ4	Actin alpha 1, skeletal muscle;Actin, gamma-enteric smooth muscle;Actin, alpha skeletal muscle	ACTA1;ACTG2;	tr|A6NL76|A6NL76_HUMAN Actin alpha 1, skeletal muscle OS=Homo sapiens OX=9606 GN=ACTA1 PE=1 SV=4;sp|P63267|ACTH_HUMAN Actin, gamma-enteric smooth muscle OS=Homo sapiens OX=9606 GN=ACTG2 PE=1 SV=1;sp|P68133|ACTS_HUMAN Actin, alpha skeletal muscle OS=Homo sa	29	6	1	1	19.9	39.206	351	5.6902	3	5	0	1	0	1	10.8	16.8	985960	0	985960	46951	0	46951
H0YB42	H0YB42	Thyroglobulin (Fragment)	TG	tr|H0YB42|H0YB42_HUMAN Thyroglobulin (Fragment) OS=Homo sapiens OX=9606 GN=TG PE=1 SV=1	1	1	1	1	8.2	15.716	147	5.6813	1	0	1	0	1	0	8.2	0	315510	315510	0	39439	39439	0
P0DOY3;P0DOY2	P0DOY3;P0DOY2	Immunoglobulin lambda constant 3;Immunoglobulin lambda constant 2	IGLC3;IGLC2	sp|P0DOY3|IGLC3_HUMAN Immunoglobulin lambda constant 3 OS=Homo sapiens OX=9606 GN=IGLC3 PE=1 SV=1;sp|P0DOY2|IGLC2_HUMAN Immunoglobulin lambda constant 2 OS=Homo sapiens OX=9606 GN=IGLC2 PE=1 SV=1	2	1	1	1	9.4	11.265	106	5.6784	0	1	0	1	0	1	0	9.4	1374000	0	1374000	196280	0	196280
A0A6Q8PG48;E7ESJ3;Q9UPS8	A0A6Q8PG48;E7ESJ3;Q9UPS8	Ankyrin repeat domain containing 26 (Fragment);Ankyrin repeat domain containing 26;	ANKRD26;	tr|A0A6Q8PG48|A0A6Q8PG48_HUMAN Ankyrin repeat domain containing 26 (Fragment) OS=Homo sapiens OX=9606 GN=ANKRD26 PE=1 SV=1;tr|E7ESJ3|E7ESJ3_HUMAN Ankyrin repeat domain containing 26 OS=Homo sapiens OX=9606 GN=ANKRD26 PE=1 SV=2;sp|Q9UPS8|ANR26_HUMAN Ankyrin	3	1	1	1	1.7	60.271	517	5.6771	0	1	0	1	0	1	0	1.7	2228900	0	2228900	65555	0	65555
P05109	P05109	Protein S100-A8	S100A8	sp|P05109|S10A8_HUMAN Protein S100-A8 OS=Homo sapiens OX=9606 GN=S100A8 PE=1 SV=1	1	1	1	1	7.5	10.834	93	5.675	0	1	0	1	0	1	0	7.5	11606000	0	11606000	1450800	0	1450800
E7ERT8	E7ERT8	Homeobox A1	HOXA1	tr|E7ERT8|E7ERT8_HUMAN Homeobox A1 OS=Homo sapiens OX=9606 GN=HOXA1 PE=1 SV=1	1	1	1	1	4.4	14.835	137	5.6734	0	1	0	1	0	1	0	4.4	3148900	0	3148900	524820	0	524820
K7ER43;Q9BUY5	K7ER43;Q9BUY5	Zinc finger protein 426	ZNF426	tr|K7ER43|K7ER43_HUMAN Zinc finger protein 426 OS=Homo sapiens OX=9606 GN=ZNF426 PE=1 SV=1;sp|Q9BUY5|ZN426_HUMAN Zinc finger protein 426 OS=Homo sapiens OX=9606 GN=ZNF426 PE=1 SV=1	2	1	1	1	2.3	59.066	516	5.673	0	1	0	1	0	1	0	2.3	235410	0	235410	5885.4	0	5885.4
E9PLM5;J3KPA5	E9PLM5;J3KPA5	Sodium- and chloride-dependent glycine transporter 1 (Fragment);Transporter	SLC6A9	tr|E9PLM5|E9PLM5_HUMAN Sodium- and chloride-dependent glycine transporter 1 (Fragment) OS=Homo sapiens OX=9606 GN=SLC6A9 PE=3 SV=1;tr|J3KPA5|J3KPA5_HUMAN Transporter OS=Homo sapiens OX=9606 GN=SLC6A9 PE=1 SV=1	2	1	1	1	5.2	12.526	116	5.6707	0	1	0	1	0	1	0	5.2	3013300	0	3013300	753330	0	753330
E5RI44;A0A8I5KV41;O94844;Q9BYZ6	E5RI44;A0A8I5KV41;O94844;Q9BYZ6	Rho related BTB domain containing 2 (Fragment);Rho related BTB domain containing 2;	RHOBTB2;	tr|E5RI44|E5RI44_HUMAN Rho related BTB domain containing 2 (Fragment) OS=Homo sapiens OX=9606 GN=RHOBTB2 PE=4 SV=1;tr|A0A8I5KV41|A0A8I5KV41_HUMAN Rho related BTB domain containing 2 OS=Homo sapiens OX=9606 GN=RHOBTB2 PE=1 SV=1;sp|O94844|RHBT1_HUMAN Rho-rel	4	1	1	1	4.9	20.777	182	5.6693	1	0	1	0	1	0	4.9	0	7087700	7087700	0	545210	545210	0
F8WEV9;Q1PHJ8	F8WEV9;Q1PHJ8	GLIS family zinc finger 3;GLIS family zinc finger 3 (Fragment)	GLIS3	tr|F8WEV9|F8WEV9_HUMAN GLIS family zinc finger 3 OS=Homo sapiens OX=9606 GN=GLIS3 PE=1 SV=1;tr|Q1PHJ8|Q1PHJ8_HUMAN GLIS family zinc finger 3 (Fragment) OS=Homo sapiens OX=9606 GN=GLIS3 PE=1 SV=1	2	1	1	1	7.7	15.046	142	5.668	0	1	0	1	0	1	0	7.7	0	0	0	0	0	0
Q17RR3	Q17RR3	Pancreatic lipase-related protein 3	PNLIPRP3	sp|Q17RR3|LIPR3_HUMAN Pancreatic lipase-related protein 3 OS=Homo sapiens OX=9606 GN=PNLIPRP3 PE=2 SV=2	1	1	1	1	1.3	52.253	467	5.6653	1	0	1	0	1	0	1.3	0	25433000	25433000	0	847750	847750	0
Q9Y490	Q9Y490	Talin-1	TLN1	sp|Q9Y490|TLN1_HUMAN Talin-1 OS=Homo sapiens OX=9606 GN=TLN1 PE=1 SV=3	1	1	1	1	0.3	269.76	2541	5.6541	0	1	0	1	0	1	0	0.3	15556000	0	15556000	102340	0	102340
E9PM13;E9PS65;A8K7Q2;V9GZ37;E9PNE6;E9PKE3;Q53FA3;A0A0G2JIW1;P54652;P34931;P0DMV9;P0DMV8;P17066;P11142	E9PM13;E9PS65;A8K7Q2;V9GZ37;E9PNE6;E9PKE3;Q53FA3;A0A0G2JIW1;P54652;P34931;P0DMV9;P0DMV8;P17066;P11142	Heat shock protein family A (Hsp70) member 8 (Fragment);	HSPA8;	tr|E9PM13|E9PM13_HUMAN Heat shock protein family A (Hsp70) member 8 (Fragment) OS=Homo sapiens OX=9606 GN=HSPA8 PE=1 SV=8;tr|E9PS65|E9PS65_HUMAN Heat shock protein family A (Hsp70) member 8 (Fragment) OS=Homo sapiens OX=9606 GN=HSPA8 PE=1 SV=1;tr|A8K7Q2|A8	14	1	1	1	4.7	17.145	150	5.649	0	1	0	1	0	1	0	4.7	0	0	0	0	0	0
F8WE02;A0A3B3IT12;Q96MC2	F8WE02;A0A3B3IT12;Q96MC2	Dynein regulatory complex subunit 1;Dynein regulatory complex subunit 1 (Fragment);	DRC1;	tr|F8WE02|F8WE02_HUMAN Dynein regulatory complex subunit 1 OS=Homo sapiens OX=9606 GN=DRC1 PE=1 SV=1;tr|A0A3B3IT12|A0A3B3IT12_HUMAN Dynein regulatory complex subunit 1 (Fragment) OS=Homo sapiens OX=9606 GN=DRC1 PE=1 SV=1;sp|Q96MC2|DRC1_HUMAN Dynein regulat	3	1	1	1	7.5	13.856	120	5.6452	0	1	0	1	0	1	0	7.5	715460	0	715460	178870	0	178870
Q2L6G8;G8JLG2;Q15517	Q2L6G8;G8JLG2;Q15517	Corneodesmosin	CDSN	tr|Q2L6G8|Q2L6G8_HUMAN Corneodesmosin OS=Homo sapiens OX=9606 GN=CDSN PE=1 SV=1;tr|G8JLG2|G8JLG2_HUMAN Corneodesmosin OS=Homo sapiens OX=9606 GN=CDSN PE=1 SV=1;sp|Q15517|CDSN_HUMAN Corneodesmosin OS=Homo sapiens OX=9606 GN=CDSN PE=1 SV=3	3	1	1	1	3.4	51.539	529	5.6441	0	1	0	1	0	1	0	3.4	0	0	0	0	0	0
K7EMV3;A0A590UJJ6;B4DEB1;K7EK07;K7ES00;Q71DI3;Q16695;P84243;P68431	K7EMV3;A0A590UJJ6;B4DEB1;K7EK07;K7ES00;Q71DI3;Q16695;P84243;P68431	Histone H3;	H3-3B;H3-3A;	tr|K7EMV3|K7EMV3_HUMAN Histone H3 OS=Homo sapiens OX=9606 GN=H3-3B PE=1 SV=1;tr|A0A590UJJ6|A0A590UJJ6_HUMAN Histone H3 OS=Homo sapiens OX=9606 GN=H3-3A PE=1 SV=1;tr|B4DEB1|B4DEB1_HUMAN Histone H3 OS=Homo sapiens OX=9606 GN=H3-3A PE=1 SV=1;tr|K7EK07|K7EK07_	9	1	1	1	7.6	10.334	92	5.6439	1	0	1	0	1	0	7.6	0	0	0	0	0	0	0
A8MX02;A0A2R8Y7G8;A0A140T9Y6;A0A2R8Y5N3;Q6ZNG9;Q8N0X7;Q6R2W3	A8MX02;A0A2R8Y7G8;A0A140T9Y6;A0A2R8Y5N3;Q6ZNG9;Q8N0X7;Q6R2W3	KRAB-A domain containing 2;	KRBA2;	tr|A8MX02|A8MX02_HUMAN KRAB-A domain containing 2 OS=Homo sapiens OX=9606 GN=KRBA2 PE=1 SV=3;tr|A0A2R8Y7G8|A0A2R8Y7G8_HUMAN KRAB-A domain containing 2 OS=Homo sapiens OX=9606 GN=KRBA2 PE=1 SV=1;tr|A0A140T9Y6|A0A140T9Y6_HUMAN SCAN domain-containing protein	7	1	1	1	1.5	46.799	410	5.6426	0	1	0	1	0	1	0	1.5	589540	0	589540	32752	0	32752
C9JSR4;O60443	C9JSR4;O60443	Gasdermin E;Gasdermin-E	GSDME	tr|C9JSR4|C9JSR4_HUMAN Gasdermin E OS=Homo sapiens OX=9606 GN=GSDME PE=1 SV=2;sp|O60443|GSDME_HUMAN Gasdermin-E OS=Homo sapiens OX=9606 GN=GSDME PE=1 SV=2	2	1	1	1	2	39.685	356	5.6421	0	1	0	1	0	1	0	2	0	0	0	0	0	0
Q8N139	Q8N139	ATP-binding cassette sub-family A member 6	ABCA6	sp|Q8N139|ABCA6_HUMAN ATP-binding cassette sub-family A member 6 OS=Homo sapiens OX=9606 GN=ABCA6 PE=1 SV=2	1	1	1	1	0.5	184.28	1617	5.6396	1	0	1	0	1	0	0.5	0	27002000	27002000	0	385740	385740	0
O75487	O75487	Glypican-4	GPC4	sp|O75487|GPC4_HUMAN Glypican-4 OS=Homo sapiens OX=9606 GN=GPC4 PE=1 SV=4	1	1	1	1	2.9	62.411	556	5.6396	0	1	0	1	0	1	0	2.9	2156200	0	2156200	58274	0	58274
Q9UKU7	Q9UKU7	Isobutyryl-CoA dehydrogenase, mitochondrial	ACAD8	sp|Q9UKU7|ACAD8_HUMAN Isobutyryl-CoA dehydrogenase, mitochondrial OS=Homo sapiens OX=9606 GN=ACAD8 PE=1 SV=1	1	1	1	1	3.9	45.069	415	5.6361	0	1	0	1	0	1	0	3.9	340860	0	340860	12625	0	12625
Q86SP6	Q86SP6	Probable G-protein coupled receptor 149	GPR149	sp|Q86SP6|GP149_HUMAN Probable G-protein coupled receptor 149 OS=Homo sapiens OX=9606 GN=GPR149 PE=2 SV=2	1	1	1	1	2.6	80.983	731	5.6357	0	1	0	1	0	1	0	2.6	1825500	0	1825500	62949	0	62949
J3KRS6	J3KRS6	Casein kinase 1 delta	CSNK1D	tr|J3KRS6|J3KRS6_HUMAN Casein kinase 1 delta OS=Homo sapiens OX=9606 GN=CSNK1D PE=4 SV=1	1	1	1	1	30.4	6.18	56	5.635	0	1	0	1	0	1	0	30.4	0	0	0	0	0	0
M0R2T5;M0R118	M0R2T5;M0R118	Uncharacterized protein;Syntaxin binding protein 2 (Fragment)	;STXBP2	tr|M0R2T5|M0R2T5_HUMAN Uncharacterized protein OS=Homo sapiens OX=9606 PE=4 SV=1;tr|M0R118|M0R118_HUMAN Syntaxin binding protein 2 (Fragment) OS=Homo sapiens OX=9606 GN=STXBP2 PE=1 SV=1	2	1	1	1	26.2	6.6594	61	5.6345	0	1	0	1	0	1	0	26.2	2540700	0	2540700	508140	0	508140
C9JG63;Q7Z698	C9JG63;Q7Z698	Sprouty related EVH1 domain containing 2 (Fragment);Sprouty-related, EVH1 domain-containing protein 2	SPRED2	tr|C9JG63|C9JG63_HUMAN Sprouty related EVH1 domain containing 2 (Fragment) OS=Homo sapiens OX=9606 GN=SPRED2 PE=1 SV=8;sp|Q7Z698|SPRE2_HUMAN Sprouty-related, EVH1 domain-containing protein 2 OS=Homo sapiens OX=9606 GN=SPRED2 PE=1 SV=2	2	1	1	1	8.1	49.1	432	5.6343	0	1	0	1	0	1	0	8.1	0	0	0	0	0	0
Q8NEN0	Q8NEN0	Armadillo repeat-containing protein 2	ARMC2	sp|Q8NEN0|ARMC2_HUMAN Armadillo repeat-containing protein 2 OS=Homo sapiens OX=9606 GN=ARMC2 PE=1 SV=4	1	1	1	1	1	96.865	867	5.63	1	0	1	0	1	0	1	0	205250	205250	0	3800.9	3800.9	0
J3QR48;Q14974	J3QR48;Q14974	Importin subunit beta-1 (Fragment);Importin subunit beta-1	KPNB1	tr|J3QR48|J3QR48_HUMAN Importin subunit beta-1 (Fragment) OS=Homo sapiens OX=9606 GN=KPNB1 PE=1 SV=8;sp|Q14974|IMB1_HUMAN Importin subunit beta-1 OS=Homo sapiens OX=9606 GN=KPNB1 PE=1 SV=2	2	1	1	1	18.2	16.398	148	5.6274	1	0	1	0	1	0	18.2	0	1141000	1141000	0	114100	114100	0
A0A8V8TPI6;A0A8V8TPJ1;Q14676	A0A8V8TPI6;A0A8V8TPJ1;Q14676	HPS1 biogenesis of lysosomal organelles complex 3 subunit 1	HPS1	tr|A0A8V8TPI6|A0A8V8TPI6_HUMAN HPS1 biogenesis of lysosomal organelles complex 3 subunit 1 OS=Homo sapiens OX=9606 GN=HPS1 PE=1 SV=1;tr|A0A8V8TPJ1|A0A8V8TPJ1_HUMAN HPS1 biogenesis of lysosomal organelles complex 3 subunit 1 OS=Homo sapiens OX=9606 GN=HPS1	3	1	1	1	0.8	80.049	710	5.6266	0	1	0	1	0	1	0	0.8	18999000	0	18999000	499980	0	499980
Q16560	Q16560	U11/U12 small nuclear ribonucleoprotein 35 kDa protein	SNRNP35	sp|Q16560|U1SBP_HUMAN U11/U12 small nuclear ribonucleoprotein 35 kDa protein OS=Homo sapiens OX=9606 GN=SNRNP35 PE=1 SV=1	1	1	1	1	2.4	29.45	246	5.626	0	1	0	1	0	1	0	2.4	0	0	0	0	0	0
F8W7U8;P49959	F8W7U8;P49959	Double-strand break repair protein;Double-strand break repair protein MRE11	MRE11	tr|F8W7U8|F8W7U8_HUMAN Double-strand break repair protein OS=Homo sapiens OX=9606 GN=MRE11 PE=1 SV=1;sp|P49959|MRE11_HUMAN Double-strand break repair protein MRE11 OS=Homo sapiens OX=9606 GN=MRE11 PE=1 SV=3	2	1	1	1	1.3	80.521	707	5.624	1	0	1	0	1	0	1.3	0	174950	174950	0	4486	4486	0
E9PMR6;Q9NZN5	E9PMR6;Q9NZN5	Rho guanine nucleotide exchange factor 12	ARHGEF12	tr|E9PMR6|E9PMR6_HUMAN Rho guanine nucleotide exchange factor 12 OS=Homo sapiens OX=9606 GN=ARHGEF12 PE=1 SV=1;sp|Q9NZN5|ARHGC_HUMAN Rho guanine nucleotide exchange factor 12 OS=Homo sapiens OX=9606 GN=ARHGEF12 PE=1 SV=1	2	1	1	1	0.6	161.91	1441	5.6238	1	0	1	0	1	0	0.6	0	4739300	4739300	0	59992	59992	0
A0A0C4DG83;A2VCS9;E7ETZ8;Q49MG5	A0A0C4DG83;A2VCS9;E7ETZ8;Q49MG5	Aster-associated protein, isoform CRA_b;MAP9 protein (Fragment);	MAP9;	tr|A0A0C4DG83|A0A0C4DG83_HUMAN Aster-associated protein, isoform CRA_b OS=Homo sapiens OX=9606 GN=MAP9 PE=1 SV=1;tr|A2VCS9|A2VCS9_HUMAN MAP9 protein (Fragment) OS=Homo sapiens OX=9606 GN=MAP9 PE=1 SV=1;tr|E7ETZ8|E7ETZ8_HUMAN Microtubule associated protein	4	1	1	1	2.1	41.51	376	5.6238	0	1	0	1	0	1	0	2.1	2746700	0	2746700	130800	0	130800
H7C557;A0A8V8TL19;O75095	H7C557;A0A8V8TL19;O75095	Multiple EGF like domains 6;	MEGF6;	tr|H7C557|H7C557_HUMAN Multiple EGF like domains 6 OS=Homo sapiens OX=9606 GN=MEGF6 PE=1 SV=2;tr|A0A8V8TL19|A0A8V8TL19_HUMAN Multiple EGF like domains 6 OS=Homo sapiens OX=9606 GN=MEGF6 PE=1 SV=1;sp|O75095|MEGF6_HUMAN Multiple epidermal growth factor-like	3	1	1	1	2.4	138.4	1323	5.6237	1	1	1	1	1	1	2.4	2.4	4007900	943780	3064100	71569	16853	54716
Q9BY89	Q9BY89	Uncharacterized protein KIAA1671	KIAA1671	sp|Q9BY89|K1671_HUMAN Uncharacterized protein KIAA1671 OS=Homo sapiens OX=9606 GN=KIAA1671 PE=1 SV=2	1	1	1	1	0.6	196.71	1806	5.6234	0	1	0	1	0	1	0	0.6	1015400	0	1015400	8123.5	0	8123.5
Q8IWB6	Q8IWB6	Inactive serine/threonine-protein kinase TEX14	TEX14	sp|Q8IWB6|TEX14_HUMAN Inactive serine/threonine-protein kinase TEX14 OS=Homo sapiens OX=9606 GN=TEX14 PE=1 SV=2	1	1	1	1	1.4	167.9	1497	5.6229	0	1	0	1	0	1	0	1.4	100620	0	100620	1227.1	0	1227.1
C9J582;A0A8Q3WKG2;P49796	C9J582;A0A8Q3WKG2;P49796	Regulator of G protein signaling 3 (Fragment);Regulator of G protein signaling 3;	RGS3;	tr|C9J582|C9J582_HUMAN Regulator of G protein signaling 3 (Fragment) OS=Homo sapiens OX=9606 GN=RGS3 PE=1 SV=1;tr|A0A8Q3WKG2|A0A8Q3WKG2_HUMAN Regulator of G protein signaling 3 OS=Homo sapiens OX=9606 GN=RGS3 PE=1 SV=1;sp|P49796|RGS3_HUMAN Regulator of G-p	3	1	1	1	12.6	26.39	247	5.6225	0	1	0	1	0	1	0	12.6	1497600	0	1497600	106970	0	106970
A0A494C0I0;H0YKJ4;A0A2R2Y2Q3;J3KN67;A0A0S2Z4G6;Q5TCU3;A7XZE4;B7Z596;A0A494BZZ2;A0A2R8YHD2;A0A2R8Y5V9;A0A494C034;H0YK48;H7BYY1;K7ENT6;F5H7S3;A0A087WWU8;A0A2R8YE05;A0A2R8YH90;A0A5F9UN72;A0A494C0V8;A0A2R8Y6A3;U3KQK2;K7EPB9;Q6ZN40;P67936;P09493;P07951;P06753	A0A494C0I0;H0YKJ4;A0A2R2Y2Q3;J3KN67;A0A0S2Z4G6;Q5TCU3;A7XZE4;B7Z596;A0A494BZZ2;A0A2R8YHD2;A0A2R8Y5V9;A0A494C034;H0YK48;H7BYY1;K7ENT6;F5H7S3;A0A087WWU8;A0A2R8YE05;A0A2R8YH90;A0A5F9UN72;A0A494C0V8;A0A2R8Y6A3;U3KQK2;K7EPB9;Q6ZN40;P67936;P09493;P07951;P06753	Tropomyosin 1 (Fragment);Tropomyosin 1;Tropomyosin 3	TPM1;TPM3	tr|A0A494C0I0|A0A494C0I0_HUMAN Tropomyosin 1 (Fragment) OS=Homo sapiens OX=9606 GN=TPM1 PE=1 SV=1;tr|H0YKJ4|H0YKJ4_HUMAN Tropomyosin 1 OS=Homo sapiens OX=9606 GN=TPM1 PE=1 SV=2;tr|A0A2R2Y2Q3|A0A2R2Y2Q3_HUMAN Tropomyosin 3 OS=Homo sapiens OX=9606 GN=TPM3 PE	29	1	1	1	9.7	7.0609	62	5.6225	0	1	0	1	0	1	0	9.7	0	0	0	0	0	0
Q07954	Q07954	Prolow-density lipoprotein receptor-related protein 1	LRP1	sp|Q07954|LRP1_HUMAN Prolow-density lipoprotein receptor-related protein 1 OS=Homo sapiens OX=9606 GN=LRP1 PE=1 SV=2	1	1	1	1	0.3	504.6	4544	5.6219	1	0	1	0	1	0	0.3	0	3241300	3241300	0	12612	12612	0
F8WBE8	F8WBE8	TOX high mobility group box family member 4	TOX4	tr|F8WBE8|F8WBE8_HUMAN TOX high mobility group box family member 4 OS=Homo sapiens OX=9606 GN=TOX4 PE=1 SV=1	1	1	1	1	73.8	4.57	42	5.6218	0	1	0	1	0	1	0	73.8	1499200	0	1499200	1499200	0	1499200
O60486	O60486	Plexin-C1	PLXNC1	sp|O60486|PLXC1_HUMAN Plexin-C1 OS=Homo sapiens OX=9606 GN=PLXNC1 PE=1 SV=1	1	1	1	1	0.4	175.74	1568	5.6216	0	1	0	1	0	1	0	0.4	0	0	0	0	0	0
H0Y5G8;P0DPD6;P0DPD8	H0Y5G8;P0DPD6;P0DPD8	Endothelin converting enzyme 2 (Fragment);Endothelin-converting enzyme 2;	ECE2;	tr|H0Y5G8|H0Y5G8_HUMAN Endothelin converting enzyme 2 (Fragment) OS=Homo sapiens OX=9606 GN=ECE2 PE=4 SV=1;sp|P0DPD6|ECE2_HUMAN Endothelin-converting enzyme 2 OS=Homo sapiens OX=9606 GN=ECE2 PE=1 SV=1;sp|P0DPD8|EFCE2_HUMAN EEF1AKMT4-ECE2 readthrough transc	3	1	1	1	3.2	81.01	716	5.6215	0	1	0	1	0	1	0	3.2	458270	0	458270	11457	0	11457
M0R2H7;M0R0F9;W4VSQ9;Q15642	M0R2H7;M0R0F9;W4VSQ9;Q15642	Thyroid hormone receptor interactor 10;	TRIP10;	tr|M0R2H7|M0R2H7_HUMAN Thyroid hormone receptor interactor 10 OS=Homo sapiens OX=9606 GN=TRIP10 PE=1 SV=1;tr|M0R0F9|M0R0F9_HUMAN Thyroid hormone receptor interactor 10 OS=Homo sapiens OX=9606 GN=TRIP10 PE=1 SV=1;tr|W4VSQ9|W4VSQ9_HUMAN Thyroid hormone recep	4	1	1	1	6.7	39.964	343	5.6215	1	0	1	0	1	0	6.7	0	776300	776300	0	31052	31052	0
E9PML3;A0A7P0TB99;A0A7P0T7Z8;A0A7P0T9M6;A0A7P0T959;A0A7P0TBA0;A0A7P0T8H6;A0A7P0T9I7;A0A7P0TA48;A0A7P0T880;A0A7P0T9Q2;A0A7P0T9G0;A0A7P0T9X6;A0A7P0Z493;A0A7P0TAL4;A0A7P0Z4K9;Q8N157	E9PML3;A0A7P0TB99;A0A7P0T7Z8;A0A7P0T9M6;A0A7P0T959;A0A7P0TBA0;A0A7P0T8H6;A0A7P0T9I7;A0A7P0TA48;A0A7P0T880;A0A7P0T9Q2;A0A7P0T9G0;A0A7P0T9X6;A0A7P0Z493;A0A7P0TAL4;A0A7P0Z4K9;Q8N157	Abelson helper integration site 1 (Fragment);Abelson helper integration site 1;	AHI1;	tr|E9PML3|E9PML3_HUMAN Abelson helper integration site 1 (Fragment) OS=Homo sapiens OX=9606 GN=AHI1 PE=1 SV=1;tr|A0A7P0TB99|A0A7P0TB99_HUMAN Abelson helper integration site 1 OS=Homo sapiens OX=9606 GN=AHI1 PE=1 SV=1;tr|A0A7P0T7Z8|A0A7P0T7Z8_HUMAN Abelson	17	1	1	1	11.8	32.856	288	5.6202	0	1	0	1	0	1	0	11.8	0	0	0	0	0	0
E7ETB9;E9PHM6;F6QMI7;F8W9J4;A0A7P0T890;Q03001	E7ETB9;E9PHM6;F6QMI7;F8W9J4;A0A7P0T890;Q03001	Dystonin	DST;	tr|E7ETB9|E7ETB9_HUMAN Dystonin OS=Homo sapiens OX=9606 GN=DST PE=1 SV=2;tr|E9PHM6|E9PHM6_HUMAN Dystonin OS=Homo sapiens OX=9606 GN=DST PE=1 SV=3;tr|F6QMI7|F6QMI7_HUMAN Dystonin OS=Homo sapiens OX=9606 GN=DST PE=1 SV=2;tr|F8W9J4|F8W9J4_HUMAN Dystonin OS=Ho	6	1	1	1	0.6	620.26	5422	5.618	0	1	0	1	0	1	0	0.6	0	0	0	0	0	0
Q8NH54	Q8NH54	Olfactory receptor 56A3	OR56A3	sp|Q8NH54|O56A3_HUMAN Olfactory receptor 56A3 OS=Homo sapiens OX=9606 GN=OR56A3 PE=3 SV=2	1	1	1	1	10.8	35.61	315	5.6174	1	0	1	0	1	0	10.8	0	0	0	0	0	0	0
Q96P63	Q96P63	Serpin B12	SERPINB12	sp|Q96P63|SPB12_HUMAN Serpin B12 OS=Homo sapiens OX=9606 GN=SERPINB12 PE=1 SV=1	1	1	1	1	2.5	46.276	405	5.6174	0	1	0	1	0	1	0	2.5	1710300	0	1710300	85515	0	85515
A0A087WT00;Q8IX05	A0A087WT00;Q8IX05	CD302 molecule;CD302 antigen	CD302	tr|A0A087WT00|A0A087WT00_HUMAN CD302 molecule OS=Homo sapiens OX=9606 GN=CD302 PE=4 SV=1;sp|Q8IX05|CD302_HUMAN CD302 antigen OS=Homo sapiens OX=9606 GN=CD302 PE=1 SV=1	2	1	1	1	17.4	21.851	195	5.6174	1	0	1	0	1	0	17.4	0	0	0	0	0	0	0
Q8N412	Q8N412	Sperm-tail PG-rich repeat-containing protein 2	STPG2	sp|Q8N412|STPG2_HUMAN Sperm-tail PG-rich repeat-containing protein 2 OS=Homo sapiens OX=9606 GN=STPG2 PE=2 SV=1	1	1	1	1	2.8	50.659	459	5.6172	0	1	0	1	0	1	0	2.8	0	0	0	0	0	0
H0YHB0;P42357	H0YHB0;P42357	Histidine ammonia-lyase (Fragment);Histidine ammonia-lyase	HAL	tr|H0YHB0|H0YHB0_HUMAN Histidine ammonia-lyase (Fragment) OS=Homo sapiens OX=9606 GN=HAL PE=1 SV=1;sp|P42357|HUTH_HUMAN Histidine ammonia-lyase OS=Homo sapiens OX=9606 GN=HAL PE=1 SV=1	2	1	1	1	3.9	16.821	154	5.6169	0	1	0	1	0	1	0	3.9	0	0	0	0	0	0
Q13547;Q92769;Q96G03	Q13547;Q92769;Q96G03	Histone deacetylase 1;Histone deacetylase 2;Phosphopentomutase	HDAC1;HDAC2;PGM2	sp|Q13547|HDAC1_HUMAN Histone deacetylase 1 OS=Homo sapiens OX=9606 GN=HDAC1 PE=1 SV=1;sp|Q92769|HDAC2_HUMAN Histone deacetylase 2 OS=Homo sapiens OX=9606 GN=HDAC2 PE=1 SV=2;sp|Q96G03|PGM2_HUMAN Phosphopentomutase OS=Homo sapiens OX=9606 GN=PGM2 PE=1 SV=4	3	1	1	1	1.2	55.102	482	5.6169	0	1	0	1	0	1	0	1.2	0	0	0	0	0	0
A0A2R8Y4X6;A0A2R8Y5E8;A0A6Q8PFG9;A0A6Q8PFN6;D6RJE6;A0A2R8Y6I1;A0A6Q8PF07;A0A6Q8PFF2;A0A6Q8PHA5;A0A2R8Y3N3;A0A6Q8PF47;E7ETE2;A0A2R8Y5P7;P49590;P12081	A0A2R8Y4X6;A0A2R8Y5E8;A0A6Q8PFG9;A0A6Q8PFN6;D6RJE6;A0A2R8Y6I1;A0A6Q8PF07;A0A6Q8PFF2;A0A6Q8PHA5;A0A2R8Y3N3;A0A6Q8PF47;E7ETE2;A0A2R8Y5P7;P49590;P12081	Histidyl-tRNA synthetase 2, mitochondrial;Histidyl-tRNA synthetase 2, mitochondrial (Fragment);	HARS2;	tr|A0A2R8Y4X6|A0A2R8Y4X6_HUMAN Histidyl-tRNA synthetase 2, mitochondrial OS=Homo sapiens OX=9606 GN=HARS2 PE=1 SV=1;tr|A0A2R8Y5E8|A0A2R8Y5E8_HUMAN Histidyl-tRNA synthetase 2, mitochondrial (Fragment) OS=Homo sapiens OX=9606 GN=HARS2 PE=1 SV=1;tr|A0A6Q8PFG9	15	1	1	1	6.2	18.623	160	5.6159	0	1	0	1	0	1	0	6.2	814130	0	814130	74012	0	74012
Notes: (1) The mass spectrometry data were analyzed using MaxQuant 2.0.1.0 and the protein database: UniProt Reference Proteome Homo sapiens (Human) [9606] 81791_20230317.fasta (https://www.uniprot.org/proteomes/UP000005640). (2) LC, liqid chromatography; MS, mass spectrometry.
